# Supplementary material for: Probiotic Lactobacillus Paracasei Expressing a Nucleic Acid-Hydrolyzing Minibody (3D8 Scfv) Enhances Probiotic Activities in Mice Intestine as Revealed by Metagenomic Analyses
Source: Genes (Basel). 2018 May 29;9(6):276. doi: 10.3390/genes9060276 (PMC6027128; doi:10.3390/genes9060276)
Supplement: Supplementary file 1 [file genes-09-00276-s001.zip]

Archive with 4 entries (4 files):
- Supplementary Information.docx
- Table S1.xlsx
- Table S2.xlsx
- Table S3.xlsx
