# Supplementary material for: Probiotic Lactobacillus Paracasei Expressing a Nucleic Acid-Hydrolyzing Minibody (3D8 Scfv) Enhances Probiotic Activities in Mice Intestine as Revealed by Metagenomic Analyses
Source: Genes (Basel). 2018 May 29;9(6):276. doi: 10.3390/genes9060276 (PMC6027128; doi:10.3390/genes9060276)
Supplement: Supplementary file 1 [file genes-09-00276-s001.zip › Table S1.xlsx]

## Sheet: Table S1
Table S1. Classification of identified 396 OTUs identified from 18 samples with respective bacteria taxonomy and read number.
Group	Organism	Kingdom	Phylum	Class	Order	Family	Genus	Species	Score	Hit	Accession_Number_1	Accession_Number_2	Accession_Number_3	N0R1	N0R2	N0R3	N7R1	N7R2	N7R3	T0R1	T0R2	T0R3	T7R1	T7R2	T7R3	W0R1	W0R2	W0R3	W7R1	W7R2	W7R3
denovo0	Bacteria; __"Proteobacteria"; __Epsilonproteobacteria; __Campylobacterales; __Helicobacteraceae; __Helicobacter; __uncultured Helicobacter sp.	Bacteria	__"Proteobacteria"	__Epsilonproteobacteria	__Campylobacterales	__Helicobacteraceae	__Helicobacter	__uncultured Helicobacter sp.	0.67	3	AM932601	AB693948	AB693135	2589	7808	3663	932	5809	3108	988	7283	5608	184	102	2857	9805	2894	3302	766	266	181
denovo1	Bacteria; __"Bacteroidetes"; __"Bacteroidia"; __"Bacteroidales"; __Bacteroidaceae; __Bacteroides; __uncultured bacterium	Bacteria	__"Bacteroidetes"	__"Bacteroidia"	__"Bacteroidales"	__Bacteroidaceae	__Bacteroides	__uncultured bacterium	1	3	JF257076	JF250352	JF257074	5478	10580	5055	2687	7416	7577	5362	3286	3845	2956	14730	2894	1500	2122	2415	4317	2800	1162
denovo2	Bacteria; __"Bacteroidetes"; __"Bacteroidia"; __"Bacteroidales"; __"Rikenellaceae"; __Alistipes; __uncultured bacterium	Bacteria	__"Bacteroidetes"	__"Bacteroidia"	__"Bacteroidales"	__"Rikenellaceae"	__Alistipes	__uncultured bacterium	1	3	EU655778	EU655798	EU655780	254	1	4328	2031	1275	1202	3737	2055	1897	4	467	1363	5584	4147	7172	5258	2658	2027
denovo3	Bacteria; __"Bacteroidetes"; __"Bacteroidia"; __"Bacteroidales"; __"Porphyromonadaceae"; __; __uncultured bacterium	Bacteria	__"Bacteroidetes"	__"Bacteroidia"	__"Bacteroidales"	__"Porphyromonadaceae"	__	__uncultured bacterium	0.67	3	JF252345	EU455666	JF252333	6150	5303	3030	3430	2658	4337	6389	2165	4344	5753	1965	2297	2545	2870	4380	2117	7161	3863
denovo4	Bacteria; __"Bacteroidetes"; __"Bacteroidia"; __"Bacteroidales"; __"Rikenellaceae"; __Alistipes; __uncultured bacterium	Bacteria	__"Bacteroidetes"	__"Bacteroidia"	__"Bacteroidales"	__"Rikenellaceae"	__Alistipes	__uncultured bacterium	1	3	HQ321701	HQ321611	EF603419	2501	77	5683	2543	2303	3742	4054	2489	5189	3	888	1627	3235	3966	1328	1746	490	2222
denovo5	Bacteria; __"Bacteroidetes"; __"Bacteroidia"; __"Bacteroidales"; __Bacteroidaceae; __Bacteroides; __uncultured bacterium	Bacteria	__"Bacteroidetes"	__"Bacteroidia"	__"Bacteroidales"	__Bacteroidaceae	__Bacteroides	__uncultured bacterium	1	3	GQ448165	KC855794	GQ448085	841	675	932	2289	2386	3870	1718	143	1699	8028	3732	7535	610	515	157	1433	226	937
denovo6	Bacteria; __Firmicutes; __Clostridia; __Clostridiales; __Lachnospiraceae; __; __uncultured bacterium	Bacteria	__Firmicutes	__Clostridia	__Clostridiales	__Lachnospiraceae	__	__uncultured bacterium	1	3	JN013110	JN013106	HQ681851	526	2814	1979	179	9203	832	1120	405	1785	553	93	550	1511	1255	1278	649	224	130
denovo7	Bacteria; __"Bacteroidetes"; __"Bacteroidia"; __"Bacteroidales"; __"Rikenellaceae"; __Alistipes; __uncultured bacterium	Bacteria	__"Bacteroidetes"	__"Bacteroidia"	__"Bacteroidales"	__"Rikenellaceae"	__Alistipes	__uncultured bacterium	1	3	DQ815476	EU511829	JQ892854	626	3167	4482	497	2329	1524	926	1771	1620	28	187	1029	4296	1770	5642	1249	577	1157
denovo8	Bacteria; __"Deferribacteres"; __Deferribacteres; __Deferribacterales; __Deferribacteraceae; __Mucispirillum; __uncultured bacterium	Bacteria	__"Deferribacteres"	__Deferribacteres	__Deferribacterales	__Deferribacteraceae	__Mucispirillum	__uncultured bacterium	1	3	FJ836200	FJ836569	FJ836571	56	5176	1075	92	15987	100	696	498	735	371	477	760	2759	428	2159	5717	12	117
denovo9	Bacteria; __"Bacteroidetes"; __"Bacteroidia"; __"Bacteroidales"; __"Porphyromonadaceae"; __Barnesiella; __uncultured bacterium	Bacteria	__"Bacteroidetes"	__"Bacteroidia"	__"Bacteroidales"	__"Porphyromonadaceae"	__Barnesiella	__uncultured bacterium	1	3	JN012814	JN012817	JN012818	1593	346	1165	714	1694	655	2282	318	2651	1004	2009	3866	733	1558	794	1130	2894	86
denovo10	Bacteria; __"Bacteroidetes"; __"Bacteroidia"; __"Bacteroidales"; __"Porphyromonadaceae"; __; __uncultured bacterium	Bacteria	__"Bacteroidetes"	__"Bacteroidia"	__"Bacteroidales"	__"Porphyromonadaceae"	__	__uncultured bacterium	1	3	HE607129	JF259513	FJ834711	951	1545	104	942	1330	982	1034	1065	1272	2469	3265	1528	702	1214	341	2242	763	817
denovo11	Bacteria; __"Bacteroidetes"; __"Bacteroidia"; __"Bacteroidales"; __"Prevotellaceae"; __Prevotella; __uncultured bacterium	Bacteria	__"Bacteroidetes"	__"Bacteroidia"	__"Bacteroidales"	__"Prevotellaceae"	__Prevotella	__uncultured bacterium	1	3	HM814494	HM814261	HM814517	6	67	15	496	242	414	652	83	227	1775	1281	2869	125	1826	69	1859	3973	7922
denovo12	Bacteria; __"Bacteroidetes"; __"Bacteroidia"; __"Bacteroidales"; __"Porphyromonadaceae"; __Barnesiella; __uncultured bacterium	Bacteria	__"Bacteroidetes"	__"Bacteroidia"	__"Bacteroidales"	__"Porphyromonadaceae"	__Barnesiella	__uncultured bacterium	1	3	HM814676	HM814348	HM814275	2564	2580	1733	1524	898	1539	1494	548	1915	2053	1431	709	661	992	1105	1495	2397	1498
denovo13	Bacteria; __Firmicutes; __Clostridia; __Clostridiales; __; __; __uncultured bacterium	Bacteria	__Firmicutes	__Clostridia	__Clostridiales	__	__	__uncultured bacterium	1	3	HQ319549	HQ319798	DQ015494	167	55	567	59	251	427	121	1936	161	105	7	36	1291	708	511	701	10	203
denovo14	Bacteria; __"Bacteroidetes"; __"Bacteroidia"; __"Bacteroidales"; __"Porphyromonadaceae"; __; __uncultured bacterium	Bacteria	__"Bacteroidetes"	__"Bacteroidia"	__"Bacteroidales"	__"Porphyromonadaceae"	__	__uncultured bacterium	0.67	3	AY991198	HQ321624	JQ893178	878	759	1356	565	920	918	822	730	779	230	257	406	1123	1133	1170	311	1806	2569
denovo15	Bacteria; __Firmicutes; __Bacilli; __Lactobacillales; __Lactobacillaceae; __Lactobacillus; __uncultured bacterium	Bacteria	__Firmicutes	__Bacilli	__Lactobacillales	__Lactobacillaceae	__Lactobacillus	__uncultured bacterium	1	3	JF260165	HE608086	JF260140	1233	1052	671	1944	269	837	2572	368	952	775	1190	490	175	427	1178	405	1383	655
denovo16	Bacteria; __"Bacteroidetes"; __"Bacteroidia"; __"Bacteroidales"; __"Porphyromonadaceae"; __; __uncultured bacterium	Bacteria	__"Bacteroidetes"	__"Bacteroidia"	__"Bacteroidales"	__"Porphyromonadaceae"	__	__uncultured bacterium	0.67	3	GQ299725	GQ299724	HM847836	1202	605	525	986	447	941	647	611	952	986	1114	426	477	458	312	310	331	631
denovo17	Bacteria; __Firmicutes; __Bacilli; __Lactobacillales; __Lactobacillaceae; __Lactobacillus; __uncultured bacterium	Bacteria	__Firmicutes	__Bacilli	__Lactobacillales	__Lactobacillaceae	__Lactobacillus	__uncultured bacterium	1	3	EU452502	HE607574	EU452516	701	1242	110	279	40	124	1934	39	1946	532	76	19	83	17	992	77	870	1462
denovo18	Bacteria; __"Bacteroidetes"; __"Bacteroidia"; __"Bacteroidales"; __"Porphyromonadaceae"; __Barnesiella; __uncultured bacterium	Bacteria	__"Bacteroidetes"	__"Bacteroidia"	__"Bacteroidales"	__"Porphyromonadaceae"	__Barnesiella	__uncultured bacterium	0.67	3	DQ015515	EU504664	EU505132	926	1595	1281	847	370	875	1174	175	1117	1776	46	781	374	787	969	346	264	573
denovo19	Bacteria; __"Proteobacteria"; __Deltaproteobacteria; __Bdellovibrionales; __Bdellovibrionaceae; __Vampirovibrio; __uncultured bacterium	Bacteria	__"Proteobacteria"	__Deltaproteobacteria	__Bdellovibrionales	__Bdellovibrionaceae	__Vampirovibrio	__uncultured bacterium	1	3	EF602798	HQ321464	HQ321660	632	119	837	94	201	283	773	207	404	754	154	477	1365	633	454	620	22	34
denovo20	Bacteria; __Firmicutes; __Clostridia; __Clostridiales; __Lachnospiraceae; __; __uncultured bacterium	Bacteria	__Firmicutes	__Clostridia	__Clostridiales	__Lachnospiraceae	__	__uncultured bacterium	1	3	HM816100	HM816144	EF614726	11	36	76	158	210	163	66	278	800	4	384	282	436	0	767	407	258	36
denovo21	Bacteria; __"Bacteroidetes"; __"Bacteroidia"; __"Bacteroidales"; __"Rikenellaceae"; __Alistipes; __uncultured bacterium	Bacteria	__"Bacteroidetes"	__"Bacteroidia"	__"Bacteroidales"	__"Rikenellaceae"	__Alistipes	__uncultured bacterium	1	3	JF243907	JF243985	GQ300697	837	302	416	764	731	959	940	243	767	512	1847	794	241	469	71	726	130	639
denovo22	Bacteria; __"Bacteroidetes"; __"Bacteroidia"; __"Bacteroidales"; __Bacteroidaceae; __Bacteroides; __uncultured bacterium	Bacteria	__"Bacteroidetes"	__"Bacteroidia"	__"Bacteroidales"	__Bacteroidaceae	__Bacteroides	__uncultured bacterium	0.67	3	HQ783980	EU765329	EF403185	830	811	518	546	1416	1120	442	206	787	4020	891	2489	385	1378	131	572	398	807
denovo23	Bacteria; __"Bacteroidetes"; __"Bacteroidia"; __"Bacteroidales"; __; __; __uncultured bacterium	Bacteria	__"Bacteroidetes"	__"Bacteroidia"	__"Bacteroidales"	__	__	__uncultured bacterium	1	3	EU510676	JQ695155	JF248204	345	182	849	1642	940	1914	740	353	416	44	258	636	725	690	327	763	197	1585
denovo24	Bacteria; __Firmicutes; __Clostridia; __Clostridiales; __Ruminococcaceae; __	Bacteria	__Firmicutes	__Clostridia	__Clostridiales	__Ruminococcaceae	__	-	0.67	3	JQ894213	AB702869	JQ695724	368	206	177	246	17	10	199	0	639	1402	714	958	77	184	11	112	307	324
denovo25	Bacteria; __"Bacteroidetes"; __"Bacteroidia"; __"Bacteroidales"; __"Porphyromonadaceae"; __Barnesiella; __uncultured bacterium	Bacteria	__"Bacteroidetes"	__"Bacteroidia"	__"Bacteroidales"	__"Porphyromonadaceae"	__Barnesiella	__uncultured bacterium	1	3	EF406513	DQ014865	JN001204	2050	1526	728	863	296	544	665	270	994	1247	1587	1415	583	412	1038	1040	495	1323
denovo26	Bacteria; __"Bacteroidetes"; __"Bacteroidia"; __"Bacteroidales"; __"Porphyromonadaceae"; __; __uncultured bacterium	Bacteria	__"Bacteroidetes"	__"Bacteroidia"	__"Bacteroidales"	__"Porphyromonadaceae"	__	__uncultured bacterium	1	3	JF837864	JF837998	GQ295047	376	425	482	313	291	334	530	329	421	434	167	157	506	627	840	322	713	1006
denovo27	Bacteria; __"Bacteroidetes"; __"Bacteroidia"; __"Bacteroidales"; __"Porphyromonadaceae"; __Tannerella; __uncultured bacterium	Bacteria	__"Bacteroidetes"	__"Bacteroidia"	__"Bacteroidales"	__"Porphyromonadaceae"	__Tannerella	__uncultured bacterium	0.67	3	JF255528	FJ835808	EU504432	339	189	215	528	264	462	519	279	459	77	319	165	154	588	805	204	1430	690
denovo28	Bacteria; __"Bacteroidetes"; __"Bacteroidia"; __"Bacteroidales"; __"Porphyromonadaceae"; __; __uncultured bacterium	Bacteria	__"Bacteroidetes"	__"Bacteroidia"	__"Bacteroidales"	__"Porphyromonadaceae"	__	__uncultured bacterium	1	3	JF838016	JF255585	JF255619	1082	598	686	1143	622	1334	703	263	841	408	3653	1139	311	617	534	493	1100	2034
denovo29	Bacteria; __Firmicutes; __Bacilli; __Lactobacillales; __Lactobacillaceae; __Pediococcus; __Pediococcus acidilactici	Bacteria	__Firmicutes	__Bacilli	__Lactobacillales	__Lactobacillaceae	__Pediococcus	__Pediococcus acidilactici	1	3	JN989540	KM005156	KM016949	0	0	0	0	0	0	0	0	0	3829	4597	1271	0	0	1	1	1	2
denovo30	Bacteria; __Firmicutes; __Clostridia; __Clostridiales; __; __; __uncultured bacterium	Bacteria	__Firmicutes	__Clostridia	__Clostridiales	__	__	__uncultured bacterium	0.67	3	EF407061	DQ815745	FJ834981	168	186	83	68	10	0	48	13	118	837	235	1087	59	106	32	107	3	13
denovo31	Bacteria; __Firmicutes; __Clostridia; __Clostridiales; __Ruminococcaceae; __; __uncultured bacterium	Bacteria	__Firmicutes	__Clostridia	__Clostridiales	__Ruminococcaceae	__	__uncultured bacterium	1	3	EU503605	KC855950	HM831785	111	474	61	46	116	78	267	154	61	131	209	658	354	161	326	177	139	374
denovo32	Bacteria; __Firmicutes; __Clostridia; __Clostridiales; __; __; __uncultured bacterium	Bacteria	__Firmicutes	__Clostridia	__Clostridiales	__	__	__uncultured bacterium	1	3	HE605661	HE605662	HE605656	7	145	914	12	502	39	62	15	7	3	118	0	843	13	448	25	3	28
denovo33	Bacteria; __Firmicutes; __Bacilli; __Lactobacillales; __Lactobacillaceae; __Lactobacillus; __Lactobacillus paracasei	Bacteria	__Firmicutes	__Bacilli	__Lactobacillales	__Lactobacillaceae	__Lactobacillus	__Lactobacillus paracasei	1	3	KC836573	KC836572	KC836530	0	0	0	0	0	0	0	0	0	610	283	60	0	0	0	126	103	4561
denovo34	Bacteria; __Firmicutes; __Bacilli; __Lactobacillales; __Carnobacteriaceae; __Atopostipes; __uncultured bacterium	Bacteria	__Firmicutes	__Bacilli	__Lactobacillales	__Carnobacteriaceae	__Atopostipes	__uncultured bacterium	1	3	FJ893130	HM575088	FJ671655	0	0	0	3968	46	822	0	1	0	0	0	19	0	0	0	0	0	1230
denovo35	Bacteria; __Firmicutes; __Clostridia; __Clostridiales; __Lachnospiraceae; __; __uncultured bacterium	Bacteria	__Firmicutes	__Clostridia	__Clostridiales	__Lachnospiraceae	__	__uncultured bacterium	1	3	EF098453	JF247922	EF098451	18	107	226	34	0	5	17	143	0	5	1	106	89	8	251	25	0	0
denovo36	Bacteria; __"Bacteroidetes"; __"Bacteroidia"; __"Bacteroidales"; __"Porphyromonadaceae"; __Odoribacter; __uncultured bacterium	Bacteria	__"Bacteroidetes"	__"Bacteroidia"	__"Bacteroidales"	__"Porphyromonadaceae"	__Odoribacter	__uncultured bacterium	1	3	HQ321283	HQ320892	HQ321341	57	185	88	24	467	31	112	2136	115	8	4	11	1451	353	56	15	17	720
denovo37	Bacteria; __Firmicutes; __Clostridia; __Clostridiales; __Ruminococcaceae; __Ruminococcus; __uncultured bacterium	Bacteria	__Firmicutes	__Clostridia	__Clostridiales	__Ruminococcaceae	__Ruminococcus	__uncultured bacterium	1	3	EU457684	EU453081	EU455128	329	58	3	160	13	16	58	13	140	466	919	72	11	19	24	47	12	156
denovo38	Bacteria; __Firmicutes; __Bacilli; __Lactobacillales; __Lactobacillaceae; __Lactobacillus; __uncultured bacterium	Bacteria	__Firmicutes	__Bacilli	__Lactobacillales	__Lactobacillaceae	__Lactobacillus	__uncultured bacterium	1	3	FJ838530	DQ815879	JF248955	195	1479	131	52	115	9	546	11	357	496	77	29	15	27	632	309	417	233
denovo39	Bacteria; __"Bacteroidetes"; __"Bacteroidia"; __"Bacteroidales"; __"Porphyromonadaceae"; __; __uncultured bacterium	Bacteria	__"Bacteroidetes"	__"Bacteroidia"	__"Bacteroidales"	__"Porphyromonadaceae"	__	__uncultured bacterium	0.67	3	EU510680	DQ815698	JF246036	211	376	87	249	70	106	333	36	258	469	328	133	39	88	613	86	484	1672
denovo40	Bacteria; __"Bacteroidetes"; __"Bacteroidia"; __"Bacteroidales"; __"Porphyromonadaceae"; __; __uncultured bacterium	Bacteria	__"Bacteroidetes"	__"Bacteroidia"	__"Bacteroidales"	__"Porphyromonadaceae"	__	__uncultured bacterium	0.67	3	JF244067	KC856401	JF255457	669	880	491	456	900	882	499	302	525	178	517	172	261	334	941	428	1161	3807
denovo41	Bacteria; __Firmicutes; __Bacilli; __Lactobacillales; __Lactobacillaceae; __Lactobacillus; __Lactobacillus reuteri	Bacteria	__Firmicutes	__Bacilli	__Lactobacillales	__Lactobacillaceae	__Lactobacillus	__Lactobacillus reuteri	0.67	3	DQ014570	JX524000	JX524001	229	763	76	53	85	25	875	15	405	189	69	85	28	22	683	289	1383	846
denovo42	Bacteria; __"Bacteroidetes"; __"Bacteroidia"; __"Bacteroidales"; __"Porphyromonadaceae"; __Barnesiella; __uncultured bacterium	Bacteria	__"Bacteroidetes"	__"Bacteroidia"	__"Bacteroidales"	__"Porphyromonadaceae"	__Barnesiella	__uncultured bacterium	1	3	JQ695111	EU510723	EU510133	164	563	181	305	314	540	158	81	212	423	630	334	44	12	187	125	109	6
denovo43	Bacteria; __"Proteobacteria"; __Deltaproteobacteria; __Bdellovibrionales; __Bdellovibrionaceae; __Vampirovibrio	Bacteria	__"Proteobacteria"	__Deltaproteobacteria	__Bdellovibrionales	__Bdellovibrionaceae	__Vampirovibrio	-	1	3	EU622705	AB612796	HQ740302	12	5	659	5	7	31	179	2	29	83	4	18	59	489	13	14	10	13
denovo44	Bacteria; __Firmicutes; __Clostridia	Bacteria	__Firmicutes	__Clostridia	-	-	-	-	0.67	3	JF243987	JF244045	JN012761	265	95	110	240	36	45	330	22	344	403	507	549	70	294	71	149	1183	967
denovo45	Bacteria; __Firmicutes; __Clostridia; __Clostridiales; __Ruminococcaceae; __Clostridium IV; __uncultured bacterium	Bacteria	__Firmicutes	__Clostridia	__Clostridiales	__Ruminococcaceae	__Clostridium IV	__uncultured bacterium	1	3	EF096240	EF096293	EF096302	410	1	0	1	0	1019	51	2	0	0	0	213	152	144	0	0	0	0
denovo46	Bacteria; __"Bacteroidetes"; __"Bacteroidia"; __"Bacteroidales"; __"Porphyromonadaceae"; __Barnesiella; __uncultured bacterium	Bacteria	__"Bacteroidetes"	__"Bacteroidia"	__"Bacteroidales"	__"Porphyromonadaceae"	__Barnesiella	__uncultured bacterium	0.67	3	JN013149	JQ894074	EU509313	198	150	269	191	460	208	433	84	344	285	534	226	146	459	226	110	1213	780
denovo47	Bacteria; __Firmicutes; __Clostridia; __Clostridiales; __Lachnospiraceae; __; __uncultured bacterium	Bacteria	__Firmicutes	__Clostridia	__Clostridiales	__Lachnospiraceae	__	__uncultured bacterium	1	3	JQ892543	EU510688	AM932613	113	1	76	22	0	136	154	11	22	25	67	77	172	131	139	81	35	32
denovo48	Bacteria; __Firmicutes; __Clostridia; __Clostridiales; __Ruminococcaceae; __Oscillibacter; __uncultured bacterium	Bacteria	__Firmicutes	__Clostridia	__Clostridiales	__Ruminococcaceae	__Oscillibacter	__uncultured bacterium	1	3	JF251613	HM829098	HQ319602	30	32	80	70	33	139	188	196	411	188	265	262	67	276	247	278	235	162
denovo49	Bacteria; __Firmicutes; __; __; __; __; __uncultured bacterium	Bacteria	__Firmicutes	__	__	__	__	__uncultured bacterium	1	3	FJ835541	FJ835545	FJ835534	187	210	38	57	20	44	33	17	114	26	40	12	20	268	50	59	350	161
denovo50	Bacteria; __"Bacteroidetes"; __"Bacteroidia"; __"Bacteroidales"; __"Porphyromonadaceae"; __Barnesiella; __uncultured bacterium	Bacteria	__"Bacteroidetes"	__"Bacteroidia"	__"Bacteroidales"	__"Porphyromonadaceae"	__Barnesiella	__uncultured bacterium	1	3	EF096974	HM847712	JN001241	252	201	196	250	25	220	258	60	169	590	279	178	124	94	262	177	594	569
denovo51	Bacteria; __Firmicutes; __Clostridia; __Clostridiales; __Ruminococcaceae; __; __uncultured bacterium	Bacteria	__Firmicutes	__Clostridia	__Clostridiales	__Ruminococcaceae	__	__uncultured bacterium	0.67	3	JQ694827	AB702863	JF246410	7	131	43	4	0	22	107	45	49	271	64	261	4	33	77	3	335	18
denovo52	Bacteria; __Firmicutes; __Clostridia; __Clostridiales; __; __; __uncultured bacterium	Bacteria	__Firmicutes	__Clostridia	__Clostridiales	__	__	__uncultured bacterium	0.67	3	HM814317	JX509213	JX509229	121	37	172	57	1	16	49	495	75	41	16	17	335	137	369	213	16	5
denovo53	Bacteria; __Firmicutes; __Clostridia; __Clostridiales; __Lachnospiraceae; __; __uncultured bacterium	Bacteria	__Firmicutes	__Clostridia	__Clostridiales	__Lachnospiraceae	__	__uncultured bacterium	1	3	JQ085121	JQ083767	JQ085004	0	0	21	2	0	0	0	9294	76	0	0	0	1	6	0	1929	453	1
denovo54	Bacteria; __Firmicutes; __Bacilli; __Bacillales; __Staphylococcaceae; __Jeotgalicoccus; __uncultured bacterium	Bacteria	__Firmicutes	__Bacilli	__Bacillales	__Staphylococcaceae	__Jeotgalicoccus	__uncultured bacterium	0.67	3	EU873566	FJ390724	EU251042	0	0	0	684	39	0	0	0	0	0	13	9	0	0	0	21	2	2329
denovo55	Bacteria; __"Bacteroidetes"; __"Bacteroidia"; __"Bacteroidales"; __"Porphyromonadaceae"; __Barnesiella; __uncultured bacterium	Bacteria	__"Bacteroidetes"	__"Bacteroidia"	__"Bacteroidales"	__"Porphyromonadaceae"	__Barnesiella	__uncultured bacterium	0.67	3	EU511199	EU510051	EU453789	487	377	167	176	34	53	613	47	354	416	3	91	54	90	254	110	1	0
denovo56	Bacteria; __"Bacteroidetes"; __"Bacteroidia"; __"Bacteroidales"; __"Porphyromonadaceae"; __Barnesiella; __uncultured bacterium	Bacteria	__"Bacteroidetes"	__"Bacteroidia"	__"Bacteroidales"	__"Porphyromonadaceae"	__Barnesiella	__uncultured bacterium	1	3	EF098733	EF098607	EF098711	203	282	137	297	81	351	302	16	372	305	126	80	77	107	161	71	161	132
denovo57	Bacteria; __Firmicutes; __Clostridia; __Clostridiales; __Ruminococcaceae; __; __uncultured bacterium	Bacteria	__Firmicutes	__Clostridia	__Clostridiales	__Ruminococcaceae	__	__uncultured bacterium	0.67	3	HM124157	JX509476	GU959527	179	0	48	0	0	3	343	1	0	569	0	129	0	1	32	2	9	3
denovo58	Bacteria; __; __; __; __; __; __uncultured bacterium	Bacteria	__	__	__	__	__	__uncultured bacterium	0.67	3	HQ321705	KC919773	KC919790	30	0	50	0	1	0	4	13	314	12	944	427	1	67	204	11	2	598
denovo59	Bacteria; __Firmicutes; __Clostridia; __Clostridiales; __; __; __uncultured bacterium	Bacteria	__Firmicutes	__Clostridia	__Clostridiales	__	__	__uncultured bacterium	1	3	HM308088	DQ815751	HM844519	369	59	144	195	71	145	340	123	18	97	89	31	131	528	135	8	6	37
denovo60	Bacteria; __"Bacteroidetes"; __"Bacteroidia"; __"Bacteroidales"; __"Porphyromonadaceae"; __; __uncultured bacterium	Bacteria	__"Bacteroidetes"	__"Bacteroidia"	__"Bacteroidales"	__"Porphyromonadaceae"	__	__uncultured bacterium	1	3	HE607213	HE606306	HE606305	144	60	190	151	636	169	271	69	122	52	466	100	50	124	64	91	702	674
denovo61	Bacteria; __Firmicutes; __Clostridia; __Clostridiales; __Ruminococcaceae; __Oscillibacter; __uncultured bacterium	Bacteria	__Firmicutes	__Clostridia	__Clostridiales	__Ruminococcaceae	__Oscillibacter	__uncultured bacterium	1	3	JF255767	JF257984	JF255725	112	43	111	27	64	114	274	233	230	137	106	322	243	168	260	167	60	202
denovo62	Bacteria; __Firmicutes; __Bacilli; __Bacillales; __Planococcaceae; __; __uncultured bacterium	Bacteria	__Firmicutes	__Bacilli	__Bacillales	__Planococcaceae	__	__uncultured bacterium	1	3	HM836513	HM836515	HM836530	1	0	3	2410	0	30	0	1	3	0	0	25	2	1	0	0	0	633
denovo63	Bacteria; __Firmicutes; __Clostridia; __Clostridiales; __Lachnospiraceae; __; __uncultured bacterium	Bacteria	__Firmicutes	__Clostridia	__Clostridiales	__Lachnospiraceae	__	__uncultured bacterium	0.67	3	FJ834893	FJ837933	EU655713	0	2	10	485	0	510	0	0	0	0	0	0	0	0	0	3	0	0
denovo64	Bacteria; __"Bacteroidetes"; __"Bacteroidia"; __"Bacteroidales"; __"Porphyromonadaceae"; __Barnesiella; __uncultured bacterium	Bacteria	__"Bacteroidetes"	__"Bacteroidia"	__"Bacteroidales"	__"Porphyromonadaceae"	__Barnesiella	__uncultured bacterium	1	3	DQ014749	EU451308	EU451139	89	123	102	231	153	448	109	115	81	169	70	16	114	128	104	20	152	261
denovo65	Bacteria; __Firmicutes; __Clostridia; __Clostridiales; __Lachnospiraceae; __; __uncultured bacterium	Bacteria	__Firmicutes	__Clostridia	__Clostridiales	__Lachnospiraceae	__	__uncultured bacterium	1	3	EU655865	JX509131	JX509161	134	9	99	14	5	0	12	3	568	151	26	84	98	90	7	82	26	0
denovo66	Bacteria; __"Proteobacteria"; __Deltaproteobacteria; __Desulfovibrionales; __Desulfovibrionaceae; __; __uncultured bacterium	Bacteria	__"Proteobacteria"	__Deltaproteobacteria	__Desulfovibrionales	__Desulfovibrionaceae	__	__uncultured bacterium	1	3	EU511024	EU509745	EU509749	200	132	82	41	30	56	57	78	74	28	43	565	127	167	76	170	165	43
denovo67	Bacteria; __Firmicutes; __Clostridia; __Clostridiales; __Ruminococcaceae; __; __uncultured bacterium	Bacteria	__Firmicutes	__Clostridia	__Clostridiales	__Ruminococcaceae	__	__uncultured bacterium	0.67	3	JN013181	HQ681744	AB702849	149	177	268	61	133	198	460	249	230	115	191	231	200	214	115	291	123	72
denovo68	Bacteria; __"Proteobacteria"; __Gammaproteobacteria; __"Enterobacteriales"; __Enterobacteriaceae; __Escherichia/Shigella; __uncultured Shigella sp.	Bacteria	__"Proteobacteria"	__Gammaproteobacteria	__"Enterobacteriales"	__Enterobacteriaceae	__Escherichia/Shigella	__uncultured Shigella sp.	1	3	JF833744	JF833743	JF833729	5	13	23	4	12	23	22	4	14	129	387	22	5	126	37	4	64	1775
denovo69	Bacteria; __"Verrucomicrobia"; __Verrucomicrobiae; __Verrucomicrobiales; __Verrucomicrobiaceae; __Akkermansia; __uncultured bacterium	Bacteria	__"Verrucomicrobia"	__Verrucomicrobiae	__Verrucomicrobiales	__Verrucomicrobiaceae	__Akkermansia	__uncultured bacterium	1	3	EU506725	EU506746	EU506651	16	6	0	0	0	570	0	0	0	1443	0	0	0	0	0	0	0	0
denovo70	Bacteria; __Firmicutes; __Clostridia; __Clostridiales; __Lachnospiraceae; __Clostridium XlVb; __uncultured bacterium	Bacteria	__Firmicutes	__Clostridia	__Clostridiales	__Lachnospiraceae	__Clostridium XlVb	__uncultured bacterium	1	3	GQ297884	HE605640	HE605639	209	82	181	36	110	95	83	127	148	43	45	157	133	205	118	357	23	41
denovo71	Bacteria; __Candidatus Saccharibacteria; __; __; __; __Saccharibacteria_genera_incertae_sedis; __uncultured bacterium	Bacteria	__Candidatus Saccharibacteria	__	__	__	__Saccharibacteria_genera_incertae_sedis	__uncultured bacterium	1	3	AY990056	DQ015206	AY991856	89	105	5	16	19	0	98	0	234	142	0	0	38	478	30	12	329	183
denovo72	Bacteria; __Firmicutes; __Clostridia; __Clostridiales; __Ruminococcaceae; __Clostridium IV; __uncultured bacterium	Bacteria	__Firmicutes	__Clostridia	__Clostridiales	__Ruminococcaceae	__Clostridium IV	__uncultured bacterium	0.67	3	JF246790	JF247704	GQ225270	75	88	91	47	48	124	89	39	114	103	73	177	57	95	54	64	203	359
denovo73	Bacteria; __Firmicutes; __; __; __; __; __uncultured bacterium	Bacteria	__Firmicutes	__	__	__	__	__uncultured bacterium	1	3	EU453871	EU454136	EU452290	216	273	186	66	80	191	185	471	368	113	80	387	188	135	158	121	81	90
denovo74	Bacteria; __Firmicutes; __Clostridia; __Clostridiales; __; __; __uncultured bacterium	Bacteria	__Firmicutes	__Clostridia	__Clostridiales	__	__	__uncultured bacterium	1	3	JX509246	GQ300583	GQ300581	35	0	4	16	0	0	28	9	264	285	43	412	263	69	182	48	69	96
denovo75	Bacteria; __Firmicutes; __Clostridia; __Clostridiales; __; __; __uncultured bacterium	Bacteria	__Firmicutes	__Clostridia	__Clostridiales	__	__	__uncultured bacterium	1	3	EU506889	FJ879313	FJ879345	1	5	11	118	4	24	9	3	32	105	350	27	3	4	8	54	140	240
denovo76	Bacteria; __Firmicutes; __Clostridia; __Clostridiales; __; __; __uncultured bacterium	Bacteria	__Firmicutes	__Clostridia	__Clostridiales	__	__	__uncultured bacterium	0.67	3	FJ838049	JF247218	EU655837	89	25	147	54	1	9	44	473	45	27	12	13	356	127	256	226	13	7
denovo77	Bacteria; __Firmicutes; __Clostridia; __Clostridiales; __Ruminococcaceae; __Oscillibacter; __uncultured bacterium	Bacteria	__Firmicutes	__Clostridia	__Clostridiales	__Ruminococcaceae	__Oscillibacter	__uncultured bacterium	1	3	JF252105	EF099806	EU507488	28	28	138	11	30	27	88	287	163	25	127	63	135	143	56	95	29	57
denovo78	Bacteria; __Firmicutes; __Clostridia; __Clostridiales; __; __; __uncultured bacterium	Bacteria	__Firmicutes	__Clostridia	__Clostridiales	__	__	__uncultured bacterium	1	3	JQ084088	JQ083790	EU655794	55	73	199	8	104	44	351	484	113	38	89	86	88	132	61	19	2	3
denovo79	Bacteria; __"Bacteroidetes"; __"Bacteroidia"; __"Bacteroidales"; __"Porphyromonadaceae"; __; __uncultured bacterium	Bacteria	__"Bacteroidetes"	__"Bacteroidia"	__"Bacteroidales"	__"Porphyromonadaceae"	__	__uncultured bacterium	1	3	EF099701	EU510739	EF099376	185	57	77	159	40	72	163	30	243	278	228	161	45	37	75	100	196	616
denovo80	Bacteria; __Firmicutes; __Clostridia; __Clostridiales; __Lachnospiraceae; __; __uncultured bacterium	Bacteria	__Firmicutes	__Clostridia	__Clostridiales	__Lachnospiraceae	__	__uncultured bacterium	1	3	JF251566	EU456872	JF243052	0	0	4	76	0	18	37	6	31	19	11	594	10	51	22	249	1	1
denovo81	Bacteria; __"Bacteroidetes"; __"Bacteroidia"; __"Bacteroidales"; __"Porphyromonadaceae"; __Barnesiella; __uncultured bacterium	Bacteria	__"Bacteroidetes"	__"Bacteroidia"	__"Bacteroidales"	__"Porphyromonadaceae"	__Barnesiella	__uncultured bacterium	0.67	3	JQ893957	EU452234	EF406798	141	265	96	229	186	213	169	33	133	445	177	142	66	161	154	160	359	644
denovo82	Bacteria; __"Bacteroidetes"; __"Bacteroidia"; __"Bacteroidales"; __Bacteroidaceae; __Bacteroides; __uncultured bacterium	Bacteria	__"Bacteroidetes"	__"Bacteroidia"	__"Bacteroidales"	__Bacteroidaceae	__Bacteroides	__uncultured bacterium	1	3	GQ296843	GQ300730	GQ300418	113	50	111	69	69	74	156	108	115	30	99	58	109	210	39	45	66	190
denovo83	Bacteria; __Firmicutes; __Clostridia; __Clostridiales; __; __; __uncultured bacterium	Bacteria	__Firmicutes	__Clostridia	__Clostridiales	__	__	__uncultured bacterium	0.67	3	JQ893254	HM824764	JQ893323	312	200	137	105	124	33	404	89	429	376	282	288	232	95	308	64	206	492
denovo84	Bacteria; __Firmicutes; __Clostridia; __Clostridiales; __Ruminococcaceae; __Oscillibacter; __uncultured bacterium	Bacteria	__Firmicutes	__Clostridia	__Clostridiales	__Ruminococcaceae	__Oscillibacter	__uncultured bacterium	1	3	HM828299	HM828374	EU503541	41	13	195	25	6	102	86	474	83	145	191	193	54	136	96	62	50	50
denovo85	Bacteria; __Firmicutes; __Clostridia; __Clostridiales; __; __; __uncultured bacterium	Bacteria	__Firmicutes	__Clostridia	__Clostridiales	__	__	__uncultured bacterium	0.67	3	AB606359	GQ225258	GQ225257	46	53	52	7	111	0	147	25	373	294	69	107	131	30	74	64	27	40
denovo86	Bacteria; __Firmicutes; __Clostridia; __Clostridiales; __Lachnospiraceae; __; __uncultured bacterium	Bacteria	__Firmicutes	__Clostridia	__Clostridiales	__Lachnospiraceae	__	__uncultured bacterium	1	3	HM844951	EF096741	DQ014918	301	103	62	13	61	215	353	110	104	180	160	127	103	651	138	83	185	32
denovo87	Bacteria; __; __; __; __; __	Bacteria	__	__	__	__	__	-	0.67	3	GU957110	KF843012	AB234515	96	0	7	1	0	184	120	0	123	1	274	248	199	41	1896	0	8	110
denovo88	Bacteria; __Firmicutes; __Clostridia; __Clostridiales; __Lachnospiraceae; __; __uncultured bacterium	Bacteria	__Firmicutes	__Clostridia	__Clostridiales	__Lachnospiraceae	__	__uncultured bacterium	1	3	HM817056	HM817790	HM817823	149	30	19	24	164	6	153	11	197	163	167	60	297	11	6	90	142	7
denovo89	Bacteria; __Firmicutes; __Clostridia; __Clostridiales; __Lachnospiraceae; __; __uncultured bacterium	Bacteria	__Firmicutes	__Clostridia	__Clostridiales	__Lachnospiraceae	__	__uncultured bacterium	1	3	JQ084860	EF099310	FJ838582	1	4	189	22	10	155	94	6	106	2	0	10	78	6	229	3	68	0
denovo90	Bacteria; __"Bacteroidetes"; __"Bacteroidia"; __"Bacteroidales"; __"Porphyromonadaceae"; __Barnesiella; __uncultured bacterium	Bacteria	__"Bacteroidetes"	__"Bacteroidia"	__"Bacteroidales"	__"Porphyromonadaceae"	__Barnesiella	__uncultured bacterium	1	3	DQ815534	FJ880859	DQ815808	111	69	112	152	42	98	113	38	169	239	104	145	51	101	15	65	30	60
denovo91	Bacteria; __Firmicutes; __Clostridia; __Clostridiales; __; __; __uncultured bacterium	Bacteria	__Firmicutes	__Clostridia	__Clostridiales	__	__	__uncultured bacterium	1	3	HM124258	EU775873	JQ084609	0	0	15	17	61	6	34	23	0	43	8	0	60	123	292	23	6	4
denovo92	Bacteria; __; __; __; __; __	Bacteria	__	__	__	__	__	-	0.67	3	HM630210	KC162960	GU957081	215	0	0	2	0	358	0	0	76	0	0	219	374	0	0	133	0	0
denovo93	Bacteria; __Firmicutes; __Clostridia; __Clostridiales; __; __; __uncultured bacterium	Bacteria	__Firmicutes	__Clostridia	__Clostridiales	__	__	__uncultured bacterium	1	3	HM835966	HM845822	HM811150	105	80	468	11	234	92	26	76	26	0	4	0	221	338	71	99	44	3
denovo94	Bacteria; __Firmicutes; __Bacilli; __Bacillales; __Bacillaceae 2; __Oceanobacillus	Bacteria	__Firmicutes	__Bacilli	__Bacillales	__Bacillaceae 2	__Oceanobacillus	-	1	3	KM978205	DQ298074	HM036041	0	0	0	2815	0	0	0	0	0	0	0	0	0	0	0	0	0	0
denovo95	Bacteria; __"Proteobacteria"; __Deltaproteobacteria; __Bdellovibrionales; __Bdellovibrionaceae; __Vampirovibrio; __uncultured bacterium	Bacteria	__"Proteobacteria"	__Deltaproteobacteria	__Bdellovibrionales	__Bdellovibrionaceae	__Vampirovibrio	__uncultured bacterium	1	3	JQ084388	HM298587	EU622729	111	83	73	3	11	20	145	3	17	0	0	234	21	123	2	6	0	0
denovo96	Bacteria; __Firmicutes; __Clostridia; __Clostridiales; __Ruminococcaceae; __; __uncultured bacterium	Bacteria	__Firmicutes	__Clostridia	__Clostridiales	__Ruminococcaceae	__	__uncultured bacterium	1	3	AB606378	EU459672	DQ071534	0	3	0	15	1	0	0	0	16	0	0	3	0	0	0	7	641	114
denovo97	Bacteria; __Firmicutes; __Clostridia; __Clostridiales; __Lachnospiraceae; __; __uncultured bacterium	Bacteria	__Firmicutes	__Clostridia	__Clostridiales	__Lachnospiraceae	__	__uncultured bacterium	1	3	JQ893516	JQ893592	EU456679	210	153	10	166	41	25	88	26	32	1	10	63	59	24	100	187	31	65
denovo98	Bacteria; __Firmicutes; __Clostridia; __Clostridiales; __Ruminococcaceae; __Pseudoflavonifractor; __uncultured bacterium	Bacteria	__Firmicutes	__Clostridia	__Clostridiales	__Ruminococcaceae	__Pseudoflavonifractor	__uncultured bacterium	0.67	3	EU453056	KC919819	EF099973	123	234	207	36	135	93	185	165	141	156	149	128	130	185	244	156	190	237
denovo99	Bacteria; __Firmicutes; __Clostridia; __Clostridiales; __Ruminococcaceae; __Clostridium IV; __uncultured bacterium	Bacteria	__Firmicutes	__Clostridia	__Clostridiales	__Ruminococcaceae	__Clostridium IV	__uncultured bacterium	1	3	EU655710	JF242274	JF242308	82	2	40	90	59	4	13	18	1	126	166	12	126	93	36	85	5	5
denovo100	Bacteria; __"Proteobacteria"; __Deltaproteobacteria; __Desulfovibrionales; __Desulfovibrionaceae; __; __uncultured bacterium	Bacteria	__"Proteobacteria"	__Deltaproteobacteria	__Desulfovibrionales	__Desulfovibrionaceae	__	__uncultured bacterium	1	3	AY992953	JQ892428	JQ892437	99	218	53	37	80	81	70	57	67	39	50	91	96	20	120	67	226	70
denovo101	Bacteria; __Firmicutes; __Clostridia; __Clostridiales; __Lachnospiraceae; __; __uncultured bacterium	Bacteria	__Firmicutes	__Clostridia	__Clostridiales	__Lachnospiraceae	__	__uncultured bacterium	1	3	HM824306	HM824335	EU455285	16	3	14	72	2	153	175	47	103	34	72	270	217	200	178	76	35	16
denovo102	Bacteria; __Firmicutes; __Clostridia; __Clostridiales; __Lachnospiraceae; __; __uncultured bacterium	Bacteria	__Firmicutes	__Clostridia	__Clostridiales	__Lachnospiraceae	__	__uncultured bacterium	1	3	EU511810	EU511931	DQ015542	419	43	3	7	10	19	0	1	0	34	1	0	53	2	1	5	0	3
denovo103	Bacteria; __Firmicutes; __Clostridia; __Clostridiales; __Lachnospiraceae; __; __uncultured bacterium	Bacteria	__Firmicutes	__Clostridia	__Clostridiales	__Lachnospiraceae	__	__uncultured bacterium	0.67	3	HQ740248	HM823838	HM837538	135	10	16	4	18	110	140	56	47	101	85	60	39	186	43	36	86	11
denovo104	Bacteria; __Firmicutes; __Clostridia; __Clostridiales; __Lachnospiraceae; __; __uncultured bacterium	Bacteria	__Firmicutes	__Clostridia	__Clostridiales	__Lachnospiraceae	__	__uncultured bacterium	1	3	EF098818	EU454173	EF098811	47	79	88	29	21	41	29	10	16	8	72	70	24	85	59	9	103	168
denovo105	Bacteria; __Firmicutes; __Clostridia; __Clostridiales; __Lachnospiraceae; __; __uncultured bacterium	Bacteria	__Firmicutes	__Clostridia	__Clostridiales	__Lachnospiraceae	__	__uncultured bacterium	1	3	JQ695583	FJ835704	HM845951	50	0	33	6	0	0	49	0	72	0	99	0	266	9	30	106	8	0
denovo106	Bacteria; __Firmicutes; __Clostridia; __Clostridiales; __Lachnospiraceae; __Clostridium XlVa; __uncultured bacterium	Bacteria	__Firmicutes	__Clostridia	__Clostridiales	__Lachnospiraceae	__Clostridium XlVa	__uncultured bacterium	0.67	3	EU453369	FJ838197	EF602822	12	16	155	15	13	57	33	15	106	94	94	16	176	30	101	19	54	27
denovo107	Bacteria; __Firmicutes; __Clostridia; __Clostridiales; __; __; __uncultured bacterium	Bacteria	__Firmicutes	__Clostridia	__Clostridiales	__	__	__uncultured bacterium	1	3	JQ084300	FJ838300	EU506730	90	5	43	18	20	144	123	105	70	22	6	4	432	179	153	37	6	6
denovo108	Bacteria; __Firmicutes; __Clostridia; __Clostridiales; __Lachnospiraceae; __; __uncultured bacterium	Bacteria	__Firmicutes	__Clostridia	__Clostridiales	__Lachnospiraceae	__	__uncultured bacterium	1	3	AB626939	FJ835167	EU656098	149	0	0	84	0	0	0	0	0	10	0	1	1	0	0	508	10	3
denovo109	Bacteria; __Firmicutes; __Clostridia; __Clostridiales; __Lachnospiraceae; __Clostridium XlVa; __uncultured bacterium	Bacteria	__Firmicutes	__Clostridia	__Clostridiales	__Lachnospiraceae	__Clostridium XlVa	__uncultured bacterium	1	3	JQ085119	EF096608	EF096641	9	84	68	3	22	28	158	36	46	19	3	14	62	54	34	13	59	19
denovo110	Bacteria; __Cyanobacteria/Chloroplast; __Chloroplast; __; __Chloroplast; __Streptophyta	Bacteria	__Cyanobacteria/Chloroplast	__Chloroplast	__	__Chloroplast	__Streptophyta	-	1	3	AY895148	DQ317523	FJ175036	15	9	10	61	42	3	8	53	53	6	16	31	39	16	307	20	106	139
denovo111	Bacteria; __Firmicutes; __Clostridia; __Clostridiales; __Lachnospiraceae; __; __uncultured bacterium	Bacteria	__Firmicutes	__Clostridia	__Clostridiales	__Lachnospiraceae	__	__uncultured bacterium	0.67	3	JQ694928	EU509468	JF254353	384	118	148	26	56	127	223	124	86	99	124	96	334	64	309	57	136	151
denovo112	Bacteria; __Firmicutes; __Clostridia; __Clostridiales; __Lachnospiraceae; __; __uncultured bacterium	Bacteria	__Firmicutes	__Clostridia	__Clostridiales	__Lachnospiraceae	__	__uncultured bacterium	1	3	EF407089	JQ085222	EF407161	13	51	233	24	0	0	10	77	0	2	2	42	45	10	135	20	0	2
denovo113	Bacteria; __Firmicutes; __Clostridia; __Clostridiales; __Lachnospiraceae; __; __uncultured bacterium	Bacteria	__Firmicutes	__Clostridia	__Clostridiales	__Lachnospiraceae	__	__uncultured bacterium	0.67	3	JF251617	JF251582	EU503937	2	2	57	72	2	29	535	18	56	0	147	2	0	225	190	304	1	1360
denovo114	Bacteria; __"Bacteroidetes"; __"Bacteroidia"; __"Bacteroidales"; __"Porphyromonadaceae"; __Barnesiella; __uncultured bacterium	Bacteria	__"Bacteroidetes"	__"Bacteroidia"	__"Bacteroidales"	__"Porphyromonadaceae"	__Barnesiella	__uncultured bacterium	1	3	HM815801	HM819939	HM838212	35	28	56	103	138	76	63	52	57	131	157	43	50	92	102	96	167	62
denovo115	Bacteria; __Firmicutes; __Clostridia; __Clostridiales; __Lachnospiraceae; __; __uncultured bacterium	Bacteria	__Firmicutes	__Clostridia	__Clostridiales	__Lachnospiraceae	__	__uncultured bacterium	1	3	EF406855	HQ319845	EF406894	117	0	46	60	0	3	8	0	0	0	58	2	202	17	63	151	12	36
denovo116	Bacteria; __Firmicutes; __Clostridia; __Clostridiales; __Lachnospiraceae; __; __uncultured bacterium	Bacteria	__Firmicutes	__Clostridia	__Clostridiales	__Lachnospiraceae	__	__uncultured bacterium	1	3	JQ084660	EU457348	EU510965	11	18	117	2	6	2	61	31	47	13	27	6	22	192	60	9	5	12
denovo117	Bacteria; __Firmicutes; __Clostridia; __Clostridiales; __; __; __uncultured bacterium	Bacteria	__Firmicutes	__Clostridia	__Clostridiales	__	__	__uncultured bacterium	1	3	HM811141	HM124260	AB606343	11	48	296	95	70	163	80	32	22	56	3	7	293	365	80	43	6	1
denovo118	Bacteria; __"Bacteroidetes"; __"Bacteroidia"; __"Bacteroidales"; __"Porphyromonadaceae"; __Parabacteroides; __uncultured bacterium	Bacteria	__"Bacteroidetes"	__"Bacteroidia"	__"Bacteroidales"	__"Porphyromonadaceae"	__Parabacteroides	__uncultured bacterium	1	3	EU197718	EU197722	EU006281	85	119	23	64	120	47	62	37	27	27	20	33	19	39	8	79	33	167
denovo119	Bacteria; __Firmicutes; __Clostridia; __Clostridiales; __Lachnospiraceae; __; __uncultured bacterium	Bacteria	__Firmicutes	__Clostridia	__Clostridiales	__Lachnospiraceae	__	__uncultured bacterium	1	3	EU457731	AY993654	EU451726	160	51	13	7	43	23	110	10	51	18	7	21	22	24	30	4	56	8
denovo120	Bacteria; __Firmicutes; __Clostridia; __Clostridiales; __; __; __uncultured bacterium	Bacteria	__Firmicutes	__Clostridia	__Clostridiales	__	__	__uncultured bacterium	1	3	HM812440	HM823580	HM812647	14	21	86	12	37	17	42	55	91	9	4	5	63	11	52	4	9	18
denovo121	Bacteria; __Firmicutes; __Clostridia; __Clostridiales; __Ruminococcaceae; __; __uncultured bacterium	Bacteria	__Firmicutes	__Clostridia	__Clostridiales	__Ruminococcaceae	__	__uncultured bacterium	0.67	3	FJ836084	AB606379	HM844802	98	4	11	138	0	1	130	1	4	340	33	119	14	5	1	0	8	32
denovo122	Bacteria; __"Tenericutes"; __Mollicutes; __Anaeroplasmatales; __Anaeroplasmataceae; __Anaeroplasma; __uncultured bacterium	Bacteria	__"Tenericutes"	__Mollicutes	__Anaeroplasmatales	__Anaeroplasmataceae	__Anaeroplasma	__uncultured bacterium	1	3	KC919877	JQ892701	JQ892758	2	0	0	68	0	0	0	0	42	44	0	183	0	0	0	219	28	0
denovo123	Bacteria; __Firmicutes; __Clostridia; __Clostridiales; __Lachnospiraceae; __; __uncultured bacterium	Bacteria	__Firmicutes	__Clostridia	__Clostridiales	__Lachnospiraceae	__	__uncultured bacterium	1	3	HQ681853	HQ681770	HQ681727	444	46	60	4	31	20	25	15	22	5	0	5	62	21	24	8	12	2
denovo124	Bacteria; __Firmicutes; __Clostridia; __Clostridiales; __Ruminococcaceae; __Butyricicoccus; __uncultured bacterium	Bacteria	__Firmicutes	__Clostridia	__Clostridiales	__Ruminococcaceae	__Butyricicoccus	__uncultured bacterium	1	3	JF260588	FJ836745	EF098335	15	159	69	2	132	37	21	89	50	58	20	52	55	23	76	50	50	66
denovo125	Bacteria; __Firmicutes; __Clostridia; __Clostridiales; __Ruminococcaceae; __Oscillibacter; __uncultured bacterium	Bacteria	__Firmicutes	__Clostridia	__Clostridiales	__Ruminococcaceae	__Oscillibacter	__uncultured bacterium	1	3	JF252386	JN012688	HQ319921	4	20	9	4	7	4	11	182	13	25	71	84	12	22	12	135	16	13
denovo126	Bacteria; __Firmicutes; __Clostridia; __Clostridiales; __Ruminococcaceae; __; __uncultured bacterium	Bacteria	__Firmicutes	__Clostridia	__Clostridiales	__Ruminococcaceae	__	__uncultured bacterium	1	3	GQ298278	GQ298277	GQ298280	64	0	0	48	0	3	3	4	29	107	31	42	4	14	0	10	90	0
denovo127	Bacteria; __Firmicutes; __Clostridia; __Clostridiales; __; __; __uncultured bacterium	Bacteria	__Firmicutes	__Clostridia	__Clostridiales	__	__	__uncultured bacterium	1	3	JF251417	JF251465	JQ890845	1	0	77	6	0	12	35	0	37	0	66	80	32	1	160	232	0	2
denovo128	Bacteria; __"Proteobacteria"; __; __; __; __; __uncultured bacterium	Bacteria	__"Proteobacteria"	__	__	__	__	__uncultured bacterium	1	3	HQ321802	JQ894106	JQ894033	84	20	71	43	12	24	70	3	93	39	134	66	11	3	0	11	5	13
denovo129	Bacteria; __Firmicutes; __Clostridia; __Clostridiales; __; __; __uncultured bacterium	Bacteria	__Firmicutes	__Clostridia	__Clostridiales	__	__	__uncultured bacterium	1	3	EU509838	JQ084889	JQ083899	21	28	216	7	63	17	35	25	17	23	3	1	77	36	84	33	2	1
denovo130	Bacteria; __Firmicutes; __Clostridia; __Clostridiales; __Lachnospiraceae; __; __uncultured bacterium	Bacteria	__Firmicutes	__Clostridia	__Clostridiales	__Lachnospiraceae	__	__uncultured bacterium	0.67	3	EF099323	EF099473	HM845050	38	0	5	87	0	0	84	0	8	94	41	90	9	92	3	60	18	2
denovo131	Bacteria; __"Proteobacteria"; __Betaproteobacteria; __Burkholderiales; __Sutterellaceae; __Parasutterella; __uncultured bacterium	Bacteria	__"Proteobacteria"	__Betaproteobacteria	__Burkholderiales	__Sutterellaceae	__Parasutterella	__uncultured bacterium	1	3	JF250325	JF245113	JF253042	109	191	53	21	7	48	187	2	149	39	31	8	15	71	60	6	30	33
denovo132	Bacteria; __"Bacteroidetes"; __"Bacteroidia"; __"Bacteroidales"; __"Porphyromonadaceae"; __Barnesiella; __uncultured bacterium	Bacteria	__"Bacteroidetes"	__"Bacteroidia"	__"Bacteroidales"	__"Porphyromonadaceae"	__Barnesiella	__uncultured bacterium	0.67	3	EF098960	EU474325	EU506195	66	116	25	127	7	77	52	3	62	70	24	65	7	22	56	90	15	19
denovo133	Bacteria; __Firmicutes; __Clostridia; __Clostridiales; __Lachnospiraceae; __; __uncultured bacterium	Bacteria	__Firmicutes	__Clostridia	__Clostridiales	__Lachnospiraceae	__	__uncultured bacterium	1	3	HM822374	HM831488	HM817861	5	281	19	34	31	5	15	8	28	268	19	12	25	13	64	5	124	19
denovo134	Bacteria; __Firmicutes; __Clostridia; __Clostridiales; __Lachnospiraceae; __; __uncultured bacterium	Bacteria	__Firmicutes	__Clostridia	__Clostridiales	__Lachnospiraceae	__	__uncultured bacterium	1	3	FJ837112	FJ837118	FJ837099	10	8	14	6	2	7	14	1	70	6	4	10	6	151	67	48	20	25
denovo135	Bacteria; __"Bacteroidetes"; __"Bacteroidia"; __"Bacteroidales"; __"Porphyromonadaceae"; __Barnesiella; __uncultured bacterium	Bacteria	__"Bacteroidetes"	__"Bacteroidia"	__"Bacteroidales"	__"Porphyromonadaceae"	__Barnesiella	__uncultured bacterium	1	3	EU655952	GQ298495	GQ298496	47	18	46	44	15	18	53	13	28	71	132	27	19	47	38	60	46	78
denovo136	Bacteria; __; __; __; __; __; __uncultured bacterium	Bacteria	__	__	__	__	__	__uncultured bacterium	1	3	AY989931	JF260750	JQ084524	82	0	7	35	32	13	50	3	3	119	49	57	2	15	0	42	53	87
denovo137	Bacteria; __Firmicutes; __Clostridia; __Clostridiales; __Lachnospiraceae; __; __uncultured bacterium	Bacteria	__Firmicutes	__Clostridia	__Clostridiales	__Lachnospiraceae	__	__uncultured bacterium	1	3	HM809481	HM819740	EU455152	54	16	0	122	9	32	49	8	17	200	10	25	1	7	99	3	309	9
denovo138	Bacteria; __"Bacteroidetes"; __"Bacteroidia"; __"Bacteroidales"; __"Porphyromonadaceae"; __Barnesiella; __uncultured bacterium	Bacteria	__"Bacteroidetes"	__"Bacteroidia"	__"Bacteroidales"	__"Porphyromonadaceae"	__Barnesiella	__uncultured bacterium	0.67	3	EF406461	HQ321880	EF099648	55	55	31	111	5	66	32	7	40	67	87	86	7	26	33	44	14	17
denovo139	Bacteria; __Firmicutes; __Clostridia; __Clostridiales; __Lachnospiraceae; __Clostridium XlVa; __uncultured bacterium	Bacteria	__Firmicutes	__Clostridia	__Clostridiales	__Lachnospiraceae	__Clostridium XlVa	__uncultured bacterium	1	3	HM831651	EU504859	JN012711	200	45	13	9	10	7	6	0	64	12	4	52	6	24	74	12	43	268
denovo140	Bacteria; __Firmicutes; __Clostridia; __Clostridiales; __Lachnospiraceae; __Marvinbryantia; __uncultured bacterium	Bacteria	__Firmicutes	__Clostridia	__Clostridiales	__Lachnospiraceae	__Marvinbryantia	__uncultured bacterium	0.67	3	EF097907	EU455218	EF099570	17	87	22	5	7	33	9	10	3	0	42	48	6	19	2	17	16	21
denovo141	Bacteria; __Firmicutes; __Bacilli; __Bacillales; __Staphylococcaceae; __Staphylococcus; __uncultured bacterium	Bacteria	__Firmicutes	__Bacilli	__Bacillales	__Staphylococcaceae	__Staphylococcus	__uncultured bacterium	1	3	JF153110	JF153133	JF152869	0	0	0	645	5	14	0	2	0	9	48	29	0	0	1	46	458	12
denovo142	Bacteria; __Firmicutes; __Clostridia; __Clostridiales; __Ruminococcaceae; __; __uncultured bacterium	Bacteria	__Firmicutes	__Clostridia	__Clostridiales	__Ruminococcaceae	__	__uncultured bacterium	0.67	3	AY993246	JF255778	GU958290	17	9	22	24	19	48	46	7	34	45	14	49	37	28	20	17	105	39
denovo143	Bacteria; __Firmicutes; __Clostridia; __Clostridiales; __Ruminococcaceae; __; __uncultured bacterium	Bacteria	__Firmicutes	__Clostridia	__Clostridiales	__Ruminococcaceae	__	__uncultured bacterium	1	3	HM844565	EF603179	EU456617	6	47	6	5	5	4	10	9	40	6	8	20	15	10	16	6	14	11
denovo144	Bacteria; __"Bacteroidetes"; __"Bacteroidia"; __"Bacteroidales"; __Bacteroidaceae; __Bacteroides; __uncultured organism	Bacteria	__"Bacteroidetes"	__"Bacteroidia"	__"Bacteroidales"	__Bacteroidaceae	__Bacteroides	__uncultured organism	1	3	HQ779765	HQ775382	HQ782868	19	201	26	9	28	16	14	12	21	342	32	43	16	22	10	35	3	22
denovo145	Bacteria; __Firmicutes; __Clostridia; __Clostridiales; __Ruminococcaceae; __; __uncultured bacterium	Bacteria	__Firmicutes	__Clostridia	__Clostridiales	__Ruminococcaceae	__	__uncultured bacterium	1	3	HM831709	HM829160	HM812531	22	0	17	375	0	21	72	17	69	25	47	18	73	3	26	19	14	14
denovo146	Bacteria; __Firmicutes; __Clostridia; __Clostridiales; __Lachnospiraceae; __Roseburia; __uncultured bacterium	Bacteria	__Firmicutes	__Clostridia	__Clostridiales	__Lachnospiraceae	__Roseburia	__uncultured bacterium	1	3	HM831166	HM831163	JQ694926	54	0	2	8	0	3	15	0	53	6	3	2	102	51	5	12	5	6
denovo147	Bacteria; __Firmicutes; __Clostridia; __Clostridiales; __Ruminococcaceae; __; __uncultured bacterium	Bacteria	__Firmicutes	__Clostridia	__Clostridiales	__Ruminococcaceae	__	__uncultured bacterium	0.67	3	EU510218	JX509399	FJ838020	10	31	30	17	3	44	27	101	48	17	45	45	45	66	27	61	5	27
denovo148	Bacteria; __"Bacteroidetes"; __"Bacteroidia"; __"Bacteroidales"; __"Porphyromonadaceae"; __; __uncultured bacterium	Bacteria	__"Bacteroidetes"	__"Bacteroidia"	__"Bacteroidales"	__"Porphyromonadaceae"	__	__uncultured bacterium	0.67	3	EF098762	EF098755	EF098704	81	219	10	24	18	27	66	4	54	177	85	51	7	25	100	19	67	37
denovo149	Bacteria; __Firmicutes; __Clostridia; __Clostridiales; __; __; __uncultured bacterium	Bacteria	__Firmicutes	__Clostridia	__Clostridiales	__	__	__uncultured bacterium	1	3	HM832232	HM846550	HM837071	14	14	0	10	25	37	1	83	0	10	2	0	24	43	27	1	8	12
denovo150	Bacteria; __Firmicutes; __Clostridia; __Clostridiales; __Lachnospiraceae; __Lachnospiracea_incertae_sedis; __uncultured bacterium	Bacteria	__Firmicutes	__Clostridia	__Clostridiales	__Lachnospiraceae	__Lachnospiracea_incertae_sedis	__uncultured bacterium	0.67	3	FJ837875	DQ015625	FJ834760	6	11	0	13	48	12	3	33	24	16	25	81	12	36	4	28	99	92
denovo151	Bacteria; __Firmicutes; __Clostridia; __Clostridiales; __Lachnospiraceae; __; __uncultured bacterium	Bacteria	__Firmicutes	__Clostridia	__Clostridiales	__Lachnospiraceae	__	__uncultured bacterium	1	3	JN012911	EU504584	EU509976	0	0	1	20	0	4	0	1	0	1	0	158	0	0	0	17	0	153
denovo152	Bacteria; __Firmicutes; __Clostridia; __Clostridiales; __Ruminococcaceae; __; __uncultured bacterium	Bacteria	__Firmicutes	__Clostridia	__Clostridiales	__Ruminococcaceae	__	__uncultured bacterium	1	3	JQ891744	AB606266	JQ891747	5	108	46	16	31	6	83	99	46	27	56	27	15	57	37	33	29	72
denovo153	Bacteria; __Firmicutes; __Clostridia; __Clostridiales; __Lachnospiraceae; __; __uncultured bacterium	Bacteria	__Firmicutes	__Clostridia	__Clostridiales	__Lachnospiraceae	__	__uncultured bacterium	1	3	JQ890988	EU509944	EU453278	99	21	59	36	7	33	184	14	50	42	27	20	29	42	13	16	50	8
denovo154	Bacteria; __Firmicutes; __Clostridia; __Clostridiales; __; __; __uncultured bacterium	Bacteria	__Firmicutes	__Clostridia	__Clostridiales	__	__	__uncultured bacterium	0.67	3	AY991724	KC803028	JQ336003	11	0	12	2	3	0	0	0	31	0	0	0	3	0	0	0	359	12
denovo155	Bacteria; __Firmicutes; __Clostridia; __Clostridiales; __Lachnospiraceae; __Clostridium XlVa; __uncultured bacterium	Bacteria	__Firmicutes	__Clostridia	__Clostridiales	__Lachnospiraceae	__Clostridium XlVa	__uncultured bacterium	1	3	EU451867	AY991791	AY991910	37	27	6	10	21	14	25	1	12	13	23	34	29	27	8	9	13	45
denovo156	Bacteria; __Firmicutes; __Clostridia; __Clostridiales; __Lachnospiraceae; __Clostridium XlVa	Bacteria	__Firmicutes	__Clostridia	__Clostridiales	__Lachnospiraceae	__Clostridium XlVa	-	0.67	3	GQ225194	HQ816862	GQ898480	0	0	0	93	0	0	57	0	0	57	0	0	48	0	44	1	0	13
denovo157	Bacteria; __Firmicutes; __Clostridia; __Clostridiales; __Lachnospiraceae; __; __uncultured bacterium	Bacteria	__Firmicutes	__Clostridia	__Clostridiales	__Lachnospiraceae	__	__uncultured bacterium	1	3	EU507992	EU507026	EU507045	1	8	216	12	15	6	4	2	4	7	3	95	5	0	10	4	30	1
denovo158	Bacteria; __Firmicutes; __Clostridia; __Clostridiales; __; __; __uncultured bacterium	Bacteria	__Firmicutes	__Clostridia	__Clostridiales	__	__	__uncultured bacterium	0.67	3	HQ319555	HQ319649	JF259113	31	5	7	16	8	17	28	0	5	2	22	3	176	7	3	16	0	4
denovo159	Bacteria; __Firmicutes; __Erysipelotrichia; __Erysipelotrichales; __Erysipelotrichaceae; __Erysipelotrichaceae_incertae_sedis; __uncultured bacterium	Bacteria	__Firmicutes	__Erysipelotrichia	__Erysipelotrichales	__Erysipelotrichaceae	__Erysipelotrichaceae_incertae_sedis	__uncultured bacterium	1	3	AB606392	AB606407	KC919972	8	1	114	0	27	7	3	28	430	0	1	0	13	1	3	1	16	13
denovo160	Bacteria; __Firmicutes; __Clostridia; __Clostridiales; __Ruminococcaceae; __; __uncultured bacterium	Bacteria	__Firmicutes	__Clostridia	__Clostridiales	__Ruminococcaceae	__	__uncultured bacterium	0.67	3	AB606261	FJ838068	EF602920	23	6	18	20	0	0	18	3	41	32	40	27	7	8	6	21	51	7
denovo161	Bacteria; __Firmicutes; __Clostridia; __Clostridiales; __Ruminococcaceae; __; __uncultured bacterium	Bacteria	__Firmicutes	__Clostridia	__Clostridiales	__Ruminococcaceae	__	__uncultured bacterium	1	3	FJ834822	JF260829	JF242366	14	15	9	5	0	18	29	12	26	27	9	37	39	4	15	28	59	1
denovo162	Bacteria; __Firmicutes; __Clostridia; __Clostridiales; __Lachnospiraceae; __; __uncultured bacterium	Bacteria	__Firmicutes	__Clostridia	__Clostridiales	__Lachnospiraceae	__	__uncultured bacterium	1	3	HM825457	FJ881271	FJ881279	2	1	11	0	0	6	6	24	178	0	0	0	1	4	36	24	4	0
denovo163	Bacteria; __Firmicutes; __Clostridia; __Clostridiales; __Lachnospiraceae; __Lachnospiracea_incertae_sedis; __uncultured bacterium	Bacteria	__Firmicutes	__Clostridia	__Clostridiales	__Lachnospiraceae	__Lachnospiracea_incertae_sedis	__uncultured bacterium	0.67	3	HM835750	HM823528	JF244035	74	6	1	9	2	74	1	3	56	8	0	40	45	1	51	20	4	12
denovo164	Bacteria; __Firmicutes; __Clostridia; __Clostridiales; __Lachnospiraceae; __; __uncultured bacterium	Bacteria	__Firmicutes	__Clostridia	__Clostridiales	__Lachnospiraceae	__	__uncultured bacterium	1	3	JQ084726	EU451978	EU454263	6	7	83	3	34	36	7	216	9	7	11	5	35	36	26	7	15	3
denovo165	Bacteria; __Firmicutes; __Clostridia; __Clostridiales; __Lachnospiraceae; __; __uncultured bacterium	Bacteria	__Firmicutes	__Clostridia	__Clostridiales	__Lachnospiraceae	__	__uncultured bacterium	1	3	HM835291	HM835353	HM835320	1	1	32	0	6	1	0	11	10	44	5	0	129	24	42	61	0	0
denovo166	Bacteria; __"Bacteroidetes"; __"Bacteroidia"; __"Bacteroidales"; __"Porphyromonadaceae"; __Barnesiella; __uncultured organism	Bacteria	__"Bacteroidetes"	__"Bacteroidia"	__"Bacteroidales"	__"Porphyromonadaceae"	__Barnesiella	__uncultured organism	0.67	3	HQ786275	EF099028	HQ786341	144	128	75	73	39	70	114	14	99	223	42	69	19	63	177	88	77	35
denovo167	Bacteria; __Firmicutes; __Clostridia; __Clostridiales; __Ruminococcaceae; __; __uncultured bacterium	Bacteria	__Firmicutes	__Clostridia	__Clostridiales	__Ruminococcaceae	__	__uncultured bacterium	1	3	JF249551	GQ225272	JF247369	11	0	11	20	0	7	10	4	32	31	9	32	5	17	10	13	33	74
denovo168	Bacteria; __Firmicutes; __Clostridia; __Clostridiales; __Lachnospiraceae; __; __uncultured bacterium	Bacteria	__Firmicutes	__Clostridia	__Clostridiales	__Lachnospiraceae	__	__uncultured bacterium	0.67	3	HQ746577	JF251548	EU503907	5	0	1	23	0	3	1	0	72	0	0	0	0	0	1	135	0	0
denovo169	Bacteria; __Firmicutes; __Clostridia; __Clostridiales; __Lachnospiraceae; __; __uncultured bacterium	Bacteria	__Firmicutes	__Clostridia	__Clostridiales	__Lachnospiraceae	__	__uncultured bacterium	1	3	JF244042	JF249473	GQ297301	21	0	55	4	2	2	12	28	1	1	9	2	171	1	22	7	1	4
denovo170	Bacteria; __Firmicutes; __Clostridia; __Clostridiales; __Lachnospiraceae; __; __uncultured bacterium	Bacteria	__Firmicutes	__Clostridia	__Clostridiales	__Lachnospiraceae	__	__uncultured bacterium	1	3	EU505041	HQ319700	GQ297558	1	8	16	0	7	2	207	23	10	67	4	2	8	2	13	2	0	0
denovo171	Bacteria; __Firmicutes; __Clostridia; __Clostridiales; __; __; __uncultured bacterium	Bacteria	__Firmicutes	__Clostridia	__Clostridiales	__	__	__uncultured bacterium	1	3	FJ838000	KC802957	KC802293	77	13	0	58	0	0	0	1	0	0	18	37	9	0	0	14	109	8
denovo172	Bacteria; __"Bacteroidetes"; __"Bacteroidia"; __"Bacteroidales"; __"Porphyromonadaceae"; __; __uncultured bacterium	Bacteria	__"Bacteroidetes"	__"Bacteroidia"	__"Bacteroidales"	__"Porphyromonadaceae"	__	__uncultured bacterium	1	3	EF096213	EF097961	HM124287	85	62	4	1	0	3	5	0	11	187	55	29	4	10	5	3	6	0
denovo173	Bacteria; __Firmicutes; __Clostridia; __Clostridiales; __Lachnospiraceae; __; __uncultured bacterium	Bacteria	__Firmicutes	__Clostridia	__Clostridiales	__Lachnospiraceae	__	__uncultured bacterium	1	3	EU511653	DQ815416	EF096244	18	31	12	6	7	13	104	12	11	97	12	11	21	8	4	13	26	63
denovo174	Bacteria; __Firmicutes; __Clostridia; __Clostridiales; __Ruminococcaceae; __Anaerotruncus; __uncultured bacterium	Bacteria	__Firmicutes	__Clostridia	__Clostridiales	__Ruminococcaceae	__Anaerotruncus	__uncultured bacterium	1	3	JF260049	EU456204	EU452150	3	26	19	5	63	13	0	13	12	5	9	19	49	10	13	124	2	5
denovo175	Bacteria; __Firmicutes; __Clostridia; __Clostridiales; __Ruminococcaceae; __; __uncultured bacterium	Bacteria	__Firmicutes	__Clostridia	__Clostridiales	__Ruminococcaceae	__	__uncultured bacterium	0.67	3	JF242287	JF242567	AB606299	49	22	16	14	32	15	60	19	39	24	35	33	69	28	29	40	11	30
denovo176	Bacteria; __Firmicutes; __Clostridia; __Clostridiales; __; __; __uncultured bacterium	Bacteria	__Firmicutes	__Clostridia	__Clostridiales	__	__	__uncultured bacterium	0.67	3	AB702896	JQ084355	AB606245	5	45	19	0	41	0	3	0	4	0	0	0	62	0	14	23	0	0
denovo177	Bacteria; __Firmicutes; __Clostridia; __Clostridiales; __Lachnospiraceae; __; __uncultured bacterium	Bacteria	__Firmicutes	__Clostridia	__Clostridiales	__Lachnospiraceae	__	__uncultured bacterium	1	3	JF248051	JF247875	JX509245	1	0	0	1	0	0	0	0	4	0	0	7	55	0	0	186	0	1
denovo178	Bacteria; __Firmicutes; __Clostridia; __Clostridiales; __Lachnospiraceae; __Lachnospiracea_incertae_sedis; __uncultured bacterium	Bacteria	__Firmicutes	__Clostridia	__Clostridiales	__Lachnospiraceae	__Lachnospiracea_incertae_sedis	__uncultured bacterium	0.67	3	EU511706	FJ507819	AY981501	1	0	0	6	0	0	4	0	26	0	0	20	87	3	29	13	3	16
denovo179	Bacteria; __Firmicutes; __Clostridia; __Clostridiales; __Lachnospiraceae; __; __uncultured bacterium	Bacteria	__Firmicutes	__Clostridia	__Clostridiales	__Lachnospiraceae	__	__uncultured bacterium	1	3	HM838811	EU511951	HM824904	21	0	0	3	4	2	3	4	5	6	38	25	1	45	1	5	32	0
denovo180	Bacteria; __Firmicutes; __Clostridia; __Clostridiales; __Lachnospiraceae; __Lachnospiracea_incertae_sedis; __uncultured bacterium	Bacteria	__Firmicutes	__Clostridia	__Clostridiales	__Lachnospiraceae	__Lachnospiracea_incertae_sedis	__uncultured bacterium	1	3	JN611156	JF247565	AY992544	24	21	1	14	3	7	1	0	9	71	69	0	0	0	5	10	0	4
denovo181	Bacteria; __Firmicutes; __Clostridia; __Clostridiales; __Lachnospiraceae; __; __uncultured bacterium	Bacteria	__Firmicutes	__Clostridia	__Clostridiales	__Lachnospiraceae	__	__uncultured bacterium	0.67	3	HM817107	JF260374	EF096367	83	89	63	4	14	24	28	59	7	10	3	19	19	63	20	7	12	15
denovo182	Bacteria; __Firmicutes; __Clostridia; __Clostridiales; __Lachnospiraceae; __; __uncultured bacterium	Bacteria	__Firmicutes	__Clostridia	__Clostridiales	__Lachnospiraceae	__	__uncultured bacterium	1	3	DQ015350	EF603807	JF258052	5	0	22	4	0	9	6	16	28	4	1	3	16	12	13	6	0	0
denovo183	Bacteria; __Firmicutes; __; __; __; __; __uncultured bacterium	Bacteria	__Firmicutes	__	__	__	__	__uncultured bacterium	1	3	EU508311	AB606269	HM124162	15	10	0	6	4	9	37	15	18	56	44	64	22	24	34	13	3	87
denovo184	Bacteria; __Firmicutes; __Clostridia; __Clostridiales; __Lachnospiraceae; __Butyrivibrio; __uncultured bacterium	Bacteria	__Firmicutes	__Clostridia	__Clostridiales	__Lachnospiraceae	__Butyrivibrio	__uncultured bacterium	1	3	HQ321383	HQ320722	FJ837580	31	0	26	1	0	42	0	0	6	2	0	4	7	0	23	9	0	49
denovo185	Bacteria; __Firmicutes; __Clostridia; __Clostridiales; __; __; __uncultured bacterium	Bacteria	__Firmicutes	__Clostridia	__Clostridiales	__	__	__uncultured bacterium	1	3	JQ892917	HQ320670	JQ191112	0	7	39	0	0	0	46	3	19	42	8	8	51	0	1	5	0	0
denovo186	Bacteria; __Firmicutes; __Erysipelotrichia; __Erysipelotrichales; __Erysipelotrichaceae; __Erysipelotrichaceae_incertae_sedis; __uncultured bacterium	Bacteria	__Firmicutes	__Erysipelotrichia	__Erysipelotrichales	__Erysipelotrichaceae	__Erysipelotrichaceae_incertae_sedis	__uncultured bacterium	0.67	3	JQ084769	AB606387	FJ835091	37	112	2	3	42	22	16	17	20	37	29	18	1	9	23	13	62	122
denovo187	Bacteria; __Firmicutes; __Clostridia; __Clostridiales; __Lachnospiraceae; __Clostridium XlVa; __uncultured bacterium	Bacteria	__Firmicutes	__Clostridia	__Clostridiales	__Lachnospiraceae	__Clostridium XlVa	__uncultured bacterium	0.67	3	EF098760	EF614761	EF614686	12	21	75	0	12	32	13	13	11	1	3	3	39	2	26	7	35	0
denovo188	Bacteria; __Firmicutes; __Clostridia; __Clostridiales; __Ruminococcaceae; __; __uncultured bacterium	Bacteria	__Firmicutes	__Clostridia	__Clostridiales	__Ruminococcaceae	__	__uncultured bacterium	1	3	JF249652	JF249629	EU451458	100	4	14	8	3	12	12	0	29	11	2	13	4	32	11	21	5	0
denovo189	Bacteria; __Firmicutes; __Clostridia; __Clostridiales; __; __; __uncultured bacterium	Bacteria	__Firmicutes	__Clostridia	__Clostridiales	__	__	__uncultured bacterium	1	3	JQ191112	HQ320670	JQ892917	63	26	72	1	37	2	16	4	2	4	0	0	31	15	0	0	4	8
denovo190	Bacteria; __Firmicutes; __Clostridia; __Clostridiales; __Lachnospiraceae; __; __uncultured bacterium	Bacteria	__Firmicutes	__Clostridia	__Clostridiales	__Lachnospiraceae	__	__uncultured bacterium	1	3	AY992704	JQ695765	HQ319868	9	11	5	1	13	18	15	41	2	19	20	6	93	28	21	6	2	14
denovo191	Bacteria; __Firmicutes; __Clostridia; __Clostridiales; __Peptococcaceae 1; __Peptococcus; __uncultured bacterium	Bacteria	__Firmicutes	__Clostridia	__Clostridiales	__Peptococcaceae 1	__Peptococcus	__uncultured bacterium	0.67	3	HM836964	JQ695381	EU457152	8	9	12	9	8	4	11	30	8	6	41	76	12	28	8	19	11	6
denovo192	Bacteria; __Firmicutes; __Clostridia; __Clostridiales; __; __; __uncultured bacterium	Bacteria	__Firmicutes	__Clostridia	__Clostridiales	__	__	__uncultured bacterium	0.67	3	HM840776	JQ892098	JF243060	50	1	0	30	10	4	14	1	40	29	1	46	45	1	27	5	7	138
denovo193	Bacteria; __Firmicutes; __Clostridia; __Clostridiales; __Ruminococcaceae; __; __uncultured bacterium	Bacteria	__Firmicutes	__Clostridia	__Clostridiales	__Ruminococcaceae	__	__uncultured bacterium	0.67	3	FJ679462	GU958498	FJ679416	38	0	17	10	1	0	26	1	76	0	0	4	3	0	6	3	42	61
denovo194	Bacteria; __Firmicutes; __Clostridia; __Clostridiales; __Lachnospiraceae; __Lachnospiracea_incertae_sedis; __uncultured bacterium	Bacteria	__Firmicutes	__Clostridia	__Clostridiales	__Lachnospiraceae	__Lachnospiracea_incertae_sedis	__uncultured bacterium	0.67	3	EU505230	DQ015123	AY992989	4	0	0	11	0	8	22	30	28	0	17	66	7	38	38	12	41	2
denovo195	Bacteria; __Firmicutes; __Clostridia; __Clostridiales; __Lachnospiraceae; __Clostridium XlVa; __uncultured bacterium	Bacteria	__Firmicutes	__Clostridia	__Clostridiales	__Lachnospiraceae	__Clostridium XlVa	__uncultured bacterium	0.67	3	JX508978	JF254218	EU505120	12	3	121	2	1	48	14	6	9	31	3	2	3	73	3	3	10	1
denovo196	Bacteria; __"Actinobacteria"; __Actinobacteria; __Actinomycetales; __Microbacteriaceae; __Okibacterium; __uncultured bacterium	Bacteria	__"Actinobacteria"	__Actinobacteria	__Actinomycetales	__Microbacteriaceae	__Okibacterium	__uncultured bacterium	1	1	KJ890486	NA	NA	3	2	0	12	1	3	1	9	5	1	3	7	9	3	34	11	27	48
denovo197	Bacteria; __Firmicutes; __Clostridia; __Clostridiales; __; __; __uncultured bacterium	Bacteria	__Firmicutes	__Clostridia	__Clostridiales	__	__	__uncultured bacterium	1	3	EF097894	HQ321130	HQ321285	6	3	29	3	12	7	11	11	10	6	0	10	30	31	6	8	8	6
denovo198	Bacteria; __"Bacteroidetes"; __"Bacteroidia"; __"Bacteroidales"; __"Porphyromonadaceae"; __Barnesiella; __uncultured bacterium	Bacteria	__"Bacteroidetes"	__"Bacteroidia"	__"Bacteroidales"	__"Porphyromonadaceae"	__Barnesiella	__uncultured bacterium	1	3	EU510138	EU510274	EU512016	46	48	13	29	5	13	36	17	25	38	133	64	4	11	28	100	22	38
denovo199	Bacteria; __Firmicutes; __Clostridia; __Clostridiales; __; __; __uncultured bacterium	Bacteria	__Firmicutes	__Clostridia	__Clostridiales	__	__	__uncultured bacterium	0.67	3	KC802483	HQ320670	JQ892917	12	48	66	11	12	26	9	0	45	1	9	7	38	47	9	18	2	0
denovo200	Bacteria; __Firmicutes; __Clostridia; __Clostridiales; __; __; __uncultured bacterium	Bacteria	__Firmicutes	__Clostridia	__Clostridiales	__	__	__uncultured bacterium	1	3	JQ084662	EU509833	JQ083968	3	4	31	5	10	33	6	23	46	3	0	9	41	1	148	7	2	2
denovo201	Bacteria; __Firmicutes; __Erysipelotrichia; __Erysipelotrichales; __Erysipelotrichaceae; __; __uncultured bacterium	Bacteria	__Firmicutes	__Erysipelotrichia	__Erysipelotrichales	__Erysipelotrichaceae	__	__uncultured bacterium	0.67	3	AB702908	JQ894273	JQ894161	123	289	1	40	143	32	48	3	32	124	28	46	3	39	0	35	18	21
denovo202	Bacteria; __"Actinobacteria"; __Actinobacteria; __Bifidobacteriales; __Bifidobacteriaceae; __Bifidobacterium; __uncultured Bifidobacterium sp.	Bacteria	__"Actinobacteria"	__Actinobacteria	__Bifidobacteriales	__Bifidobacteriaceae	__Bifidobacterium	__uncultured Bifidobacterium sp.	0.67	3	FJ676863	EU029514	GQ179694	61	20	1	0	0	0	53	0	172	0	0	0	0	1	52	0	0	0
denovo203	Bacteria; __Firmicutes; __Clostridia; __Clostridiales; __Lachnospiraceae; __; __uncultured bacterium	Bacteria	__Firmicutes	__Clostridia	__Clostridiales	__Lachnospiraceae	__	__uncultured bacterium	1	3	JQ084818	EU504487	AY990646	3	0	1	1	0	55	1	0	29	0	0	64	2	0	1	3	0	22
denovo204	Bacteria; __"Bacteroidetes"; __"Bacteroidia"; __"Bacteroidales"; __"Porphyromonadaceae"; __Barnesiella; __uncultured bacterium	Bacteria	__"Bacteroidetes"	__"Bacteroidia"	__"Bacteroidales"	__"Porphyromonadaceae"	__Barnesiella	__uncultured bacterium	0.67	3	AB120834	FJ674457	HE606818	44	53	26	38	21	36	25	4	13	89	139	67	3	12	19	17	33	37
denovo205	Bacteria; __Firmicutes; __Clostridia; __Clostridiales; __Eubacteriaceae; __Eubacterium; __uncultured bacterium	Bacteria	__Firmicutes	__Clostridia	__Clostridiales	__Eubacteriaceae	__Eubacterium	__uncultured bacterium	0.67	3	KC919676	HM837608	HM841305	32	50	11	2	3	8	8	2	13	12	38	15	5	6	16	13	36	11
denovo206	Bacteria; __Firmicutes; __Clostridia; __Clostridiales; __Lachnospiraceae; __; __uncultured bacterium	Bacteria	__Firmicutes	__Clostridia	__Clostridiales	__Lachnospiraceae	__	__uncultured bacterium	1	3	HM836916	HM844842	HM836914	0	0	0	0	0	0	462	0	0	0	2	0	1	0	0	0	0	0
denovo207	Bacteria; __Firmicutes; __Clostridia; __Clostridiales; __; __; __uncultured bacterium	Bacteria	__Firmicutes	__Clostridia	__Clostridiales	__	__	__uncultured bacterium	1	3	JQ085084	EF445166	JX509415	8	1	6	18	7	6	13	31	7	15	0	0	39	29	35	7	1	2
denovo208	Bacteria; __Firmicutes; __Clostridia; __Clostridiales; __Ruminococcaceae; __	Bacteria	__Firmicutes	__Clostridia	__Clostridiales	__Ruminococcaceae	__	-	0.67	3	GQ225261	AB270018	HM812636	12	7	1	32	0	7	40	1	31	243	1	16	11	7	8	16	35	15
denovo209	Bacteria; __"Proteobacteria"; __Betaproteobacteria; __Burkholderiales; __Sutterellaceae; __Parasutterella; __uncultured bacterium	Bacteria	__"Proteobacteria"	__Betaproteobacteria	__Burkholderiales	__Sutterellaceae	__Parasutterella	__uncultured bacterium	1	3	FJ510225	FJ510220	FJ510224	72	54	37	11	21	45	57	1	88	75	61	8	11	90	15	9	90	13
denovo210	Bacteria; __Firmicutes; __Clostridia; __Clostridiales; __Lachnospiraceae; __; __uncultured bacterium	Bacteria	__Firmicutes	__Clostridia	__Clostridiales	__Lachnospiraceae	__	__uncultured bacterium	1	3	HM841004	EU456642	EU510636	4	8	4	10	19	0	2	47	11	17	54	0	35	17	8	17	21	13
denovo211	Bacteria; __Firmicutes; __Clostridia; __Clostridiales; __Ruminococcaceae; __; __uncultured bacterium	Bacteria	__Firmicutes	__Clostridia	__Clostridiales	__Ruminococcaceae	__	__uncultured bacterium	1	3	HQ319797	EU453054	HM809190	6	34	8	1	8	5	8	1	9	4	7	8	8	9	12	8	6	4
denovo212	Bacteria; __Firmicutes; __Erysipelotrichia; __Erysipelotrichales; __Erysipelotrichaceae; __; __uncultured bacterium	Bacteria	__Firmicutes	__Erysipelotrichia	__Erysipelotrichales	__Erysipelotrichaceae	__	__uncultured bacterium	0.67	3	EU505003	JQ084933	EU779017	83	51	8	8	1	1	16	24	48	118	5	4	11	6	3	18	28	5
denovo213	Bacteria; __Firmicutes; __Clostridia; __Clostridiales; __Lachnospiraceae; __; __uncultured bacterium	Bacteria	__Firmicutes	__Clostridia	__Clostridiales	__Lachnospiraceae	__	__uncultured bacterium	1	3	AY991711	EF096392	AY991737	3	0	6	1	0	2	1	3	3	0	9	0	34	1	6	0	129	52
denovo214	Bacteria; __Firmicutes; __Clostridia; __Clostridiales; __Lachnospiraceae; __; __uncultured bacterium	Bacteria	__Firmicutes	__Clostridia	__Clostridiales	__Lachnospiraceae	__	__uncultured bacterium	1	3	EF407097	EU508823	EF406924	0	0	0	7	0	0	0	0	0	184	0	0	0	0	0	2	0	0
denovo215	Bacteria; __Firmicutes; __Clostridia; __Clostridiales; __; __; __uncultured bacterium	Bacteria	__Firmicutes	__Clostridia	__Clostridiales	__	__	__uncultured bacterium	1	3	HM814575	HM817782	AY993040	20	15	8	19	4	32	14	2	25	60	29	13	13	28	14	8	100	71
denovo216	Bacteria; __Firmicutes; __Clostridia; __Clostridiales; __Lachnospiraceae; __; __uncultured bacterium	Bacteria	__Firmicutes	__Clostridia	__Clostridiales	__Lachnospiraceae	__	__uncultured bacterium	1	3	HM835800	HM809521	HM836228	0	0	0	287	0	0	0	0	0	0	12	0	0	0	0	0	0	0
denovo217	Bacteria; __Firmicutes; __Clostridia; __Clostridiales; __; __; __uncultured bacterium	Bacteria	__Firmicutes	__Clostridia	__Clostridiales	__	__	__uncultured bacterium	0.67	3	EF602917	AB702890	KC803970	8	7	3	0	75	0	0	36	0	0	0	4	6	5	10	4	0	0
denovo218	Bacteria; __"Bacteroidetes"; __"Bacteroidia"; __"Bacteroidales"; __"Rikenellaceae"; __Alistipes; __uncultured bacterium	Bacteria	__"Bacteroidetes"	__"Bacteroidia"	__"Bacteroidales"	__"Rikenellaceae"	__Alistipes	__uncultured bacterium	1	3	FJ512413	FJ512790	FJ512794	44	22	5	22	17	30	21	10	52	19	169	46	5	13	1	1	19	22
denovo219	Bacteria; __Firmicutes; __Clostridia; __Clostridiales; __Ruminococcaceae; __Clostridium IV; __uncultured bacterium	Bacteria	__Firmicutes	__Clostridia	__Clostridiales	__Ruminococcaceae	__Clostridium IV	__uncultured bacterium	0.67	3	JF248353	EF603180	JF248342	10	2	9	1	4	43	8	0	8	4	5	1	13	1	61	0	4	0
denovo220	Bacteria; __Firmicutes; __Bacilli; __Lactobacillales; __Aerococcaceae; __Aerococcus; __uncultured bacterium	Bacteria	__Firmicutes	__Bacilli	__Lactobacillales	__Aerococcaceae	__Aerococcus	__uncultured bacterium	1	3	HM813924	JF155117	JF154382	0	0	0	0	0	0	0	0	0	31	243	0	0	0	0	2	9	6
denovo221	Bacteria; __Firmicutes; __Clostridia; __Clostridiales; __Ruminococcaceae; __Oscillibacter; __uncultured bacterium	Bacteria	__Firmicutes	__Clostridia	__Clostridiales	__Ruminococcaceae	__Oscillibacter	__uncultured bacterium	1	3	EU511167	HQ321203	HQ321356	0	2	1	0	0	4	12	4	8	7	1	8	1	9	3	2	14	10
denovo222	Bacteria; __Firmicutes; __Clostridia; __Clostridiales; __; __; __uncultured bacterium	Bacteria	__Firmicutes	__Clostridia	__Clostridiales	__	__	__uncultured bacterium	1	3	EF604502	FJ834843	EF096484	9	36	79	5	78	19	39	48	39	17	0	3	178	81	24	37	4	8
denovo223	Bacteria; __Firmicutes; __Clostridia; __Clostridiales; __; __; __uncultured bacterium	Bacteria	__Firmicutes	__Clostridia	__Clostridiales	__	__	__uncultured bacterium	1	3	EU457806	EU509797	JQ890824	0	0	6	0	0	0	377	0	0	13	0	0	0	1	0	0	0	0
denovo224	Bacteria; __Firmicutes; __Clostridia; __Clostridiales; __; __; __uncultured bacterium	Bacteria	__Firmicutes	__Clostridia	__Clostridiales	__	__	__uncultured bacterium	1	3	EU461032	KC802376	KC802405	0	1	15	15	0	2	1	0	0	2	0	0	14	0	89	2	0	0
denovo225	Bacteria; __Firmicutes; __Clostridia; __Clostridiales; __Lachnospiraceae; __; __uncultured bacterium	Bacteria	__Firmicutes	__Clostridia	__Clostridiales	__Lachnospiraceae	__	__uncultured bacterium	1	3	AB606276	FJ837884	JQ694777	10	4	30	12	1	7	21	17	42	10	4	26	25	45	12	78	1	3
denovo226	Bacteria; __Firmicutes; __Clostridia; __Clostridiales; __Ruminococcaceae; __Oscillibacter; __uncultured bacterium	Bacteria	__Firmicutes	__Clostridia	__Clostridiales	__Ruminococcaceae	__Oscillibacter	__uncultured bacterium	1	3	JQ694867	KC919803	JQ695741	3	9	15	4	0	6	18	10	8	13	10	21	13	33	17	1	5	11
denovo227	Bacteria; __Firmicutes; __; __; __; __; __uncultured bacterium	Bacteria	__Firmicutes	__	__	__	__	__uncultured bacterium	1	3	EF603968	HM839356	FJ835097	20	29	21	16	5	10	23	11	37	24	10	45	24	23	34	9	154	54
denovo228	Bacteria; __Firmicutes; __Clostridia; __Clostridiales; __Lachnospiraceae; __; __uncultured bacterium	Bacteria	__Firmicutes	__Clostridia	__Clostridiales	__Lachnospiraceae	__	__uncultured bacterium	1	3	JF242816	JF242845	JF242844	0	0	25	0	0	1	0	0	1	0	24	2	0	1	7	0	8	1
denovo229	Bacteria; __Firmicutes; __Erysipelotrichia; __Erysipelotrichales; __Erysipelotrichaceae; __Erysipelotrichaceae_incertae_sedis; __uncultured bacterium	Bacteria	__Firmicutes	__Erysipelotrichia	__Erysipelotrichales	__Erysipelotrichaceae	__Erysipelotrichaceae_incertae_sedis	__uncultured bacterium	0.67	3	JQ084769	AB606387	FJ836732	74	0	0	2	0	2	17	27	7	0	28	0	1	12	2	14	0	0
denovo230	Bacteria; __Firmicutes; __Clostridia; __Clostridiales; __; __; __uncultured bacterium	Bacteria	__Firmicutes	__Clostridia	__Clostridiales	__	__	__uncultured bacterium	1	3	JQ191112	GQ448104	HQ320670	0	0	0	0	0	0	31	0	9	0	0	0	25	87	3	19	0	0
denovo231	Bacteria; __Firmicutes; __Clostridia; __Clostridiales; __Lachnospiraceae; __; __uncultured bacterium	Bacteria	__Firmicutes	__Clostridia	__Clostridiales	__Lachnospiraceae	__	__uncultured bacterium	0.67	3	HQ319768	AB702808	HQ319693	185	0	0	56	0	0	0	0	0	14	0	0	1	0	0	83	0	0
denovo232	Bacteria; __Firmicutes; __Clostridia; __Clostridiales; __Lachnospiraceae; __; __uncultured bacterium	Bacteria	__Firmicutes	__Clostridia	__Clostridiales	__Lachnospiraceae	__	__uncultured bacterium	0.67	3	EF098354	EU451069	EF099149	9	16	27	3	4	1	4	1	4	0	6	5	16	4	15	7	8	7
denovo233	Bacteria; __Firmicutes; __Clostridia; __Clostridiales; __Lachnospiraceae; __; __uncultured bacterium	Bacteria	__Firmicutes	__Clostridia	__Clostridiales	__Lachnospiraceae	__	__uncultured bacterium	1	3	HM823488	EU455963	EU504014	35	3	16	1	0	10	3	2	2	28	6	0	3	61	8	4	1	1
denovo234	Bacteria; __Firmicutes; __Clostridia; __Clostridiales; __Lachnospiraceae; __; __uncultured bacterium	Bacteria	__Firmicutes	__Clostridia	__Clostridiales	__Lachnospiraceae	__	__uncultured bacterium	1	3	HM817036	GQ296996	KC918997	37	12	10	14	5	34	5	6	2	74	9	13	7	8	4	15	36	10
denovo235	Bacteria; __Firmicutes; __Clostridia; __Clostridiales; __Ruminococcaceae; __; __uncultured bacterium	Bacteria	__Firmicutes	__Clostridia	__Clostridiales	__Ruminococcaceae	__	__uncultured bacterium	1	3	JQ894262	EU510433	JN012867	1	21	7	0	6	15	46	23	10	43	12	29	9	41	1	16	27	5
denovo236	Bacteria; __Firmicutes; __Clostridia; __Clostridiales; __Lachnospiraceae; __; __uncultured bacterium	Bacteria	__Firmicutes	__Clostridia	__Clostridiales	__Lachnospiraceae	__	__uncultured bacterium	1	3	GQ300493	GQ300492	GQ300208	0	0	1	1	0	0	0	17	51	0	1	0	0	0	0	5	0	0
denovo237	Bacteria; __Firmicutes; __Clostridia; __Clostridiales; __Lachnospiraceae; __Clostridium XlVa; __uncultured bacterium	Bacteria	__Firmicutes	__Clostridia	__Clostridiales	__Lachnospiraceae	__Clostridium XlVa	__uncultured bacterium	0.67	3	HM823924	HM824745	HM835694	41	7	8	9	1	15	9	1	10	10	6	19	16	9	11	13	24	25
denovo238	Bacteria; __Firmicutes; __Clostridia; __Clostridiales; __; __; __uncultured bacterium	Bacteria	__Firmicutes	__Clostridia	__Clostridiales	__	__	__uncultured bacterium	1	3	JF241996	JF242076	HQ190274	2	0	13	0	1	0	14	3	20	10	1	0	8	9	8	8	0	1
denovo239	Bacteria; __Firmicutes; __Clostridia; __Clostridiales; __Ruminococcaceae; __; __uncultured bacterium	Bacteria	__Firmicutes	__Clostridia	__Clostridiales	__Ruminococcaceae	__	__uncultured bacterium	1	3	KC856233	FJ835015	GQ300221	0	0	10	0	0	3	0	0	9	1	1	0	0	3	2	0	50	6
denovo240	Bacteria; __Firmicutes; __Clostridia; __Clostridiales; __Ruminococcaceae; __; __uncultured bacterium	Bacteria	__Firmicutes	__Clostridia	__Clostridiales	__Ruminococcaceae	__	__uncultured bacterium	0.67	3	GQ448528	AB702900	EF445206	9	6	0	6	0	0	9	2	91	40	6	4	1	1	0	1	0	0
denovo241	Bacteria; __Firmicutes; __; __; __; __	Bacteria	__Firmicutes	__	__	__	__	-	0.67	3	EU381705	AB120829	AB234516	21	0	1	23	14	0	33	0	92	25	7	25	22	3	11	10	29	16
denovo242	Bacteria; __Firmicutes; __Erysipelotrichia; __Erysipelotrichales; __Erysipelotrichaceae; __Clostridium XVIII	Bacteria	__Firmicutes	__Erysipelotrichia	__Erysipelotrichales	__Erysipelotrichaceae	__Clostridium XVIII	-	1	3	HM307937	Y18188	AB910744	1	0	4	7	3	19	76	4	21	49	2	41	0	11	0	1	23	0
denovo243	Bacteria; __Firmicutes; __Clostridia; __Clostridiales; __Lachnospiraceae; __; __uncultured bacterium	Bacteria	__Firmicutes	__Clostridia	__Clostridiales	__Lachnospiraceae	__	__uncultured bacterium	1	3	HM828203	EU455035	HM839007	0	2	25	0	1	0	48	7	4	2	9	0	0	22	0	0	37	19
denovo244	Bacteria; __Firmicutes; __Clostridia; __Clostridiales; __Lachnospiraceae; __; __uncultured bacterium	Bacteria	__Firmicutes	__Clostridia	__Clostridiales	__Lachnospiraceae	__	__uncultured bacterium	1	3	AB606389	FJ837831	FJ838201	2	0	0	1	0	0	0	0	2	3	0	0	14	0	0	82	6	0
denovo245	Bacteria; __Firmicutes; __Clostridia; __Clostridiales; __Lachnospiraceae; __; __uncultured bacterium	Bacteria	__Firmicutes	__Clostridia	__Clostridiales	__Lachnospiraceae	__	__uncultured bacterium	1	3	EU510540	HM837617	HM830445	2	32	0	1	5	1	0	1	13	1	2	12	15	1	4	5	35	6
denovo246	Bacteria; __Firmicutes; __Clostridia; __Clostridiales; __Lachnospiraceae; __; __uncultured bacterium	Bacteria	__Firmicutes	__Clostridia	__Clostridiales	__Lachnospiraceae	__	__uncultured bacterium	1	3	HM843915	HM835304	JF258277	0	3	26	0	0	0	0	0	3	0	4	0	19	0	4	0	0	0
denovo247	Bacteria; __Firmicutes; __Clostridia; __Clostridiales; __; __; __uncultured bacterium	Bacteria	__Firmicutes	__Clostridia	__Clostridiales	__	__	__uncultured bacterium	1	3	EF602804	JQ084309	JN654081	8	0	7	1	0	8	19	16	12	16	2	15	8	6	14	0	0	1
denovo248	Bacteria; __"Bacteroidetes"; __"Bacteroidia"; __"Bacteroidales"; __"Porphyromonadaceae"; __Barnesiella; __uncultured bacterium	Bacteria	__"Bacteroidetes"	__"Bacteroidia"	__"Bacteroidales"	__"Porphyromonadaceae"	__Barnesiella	__uncultured bacterium	1	3	EF096287	EF096297	EF096246	31	27	2	14	0	3	19	4	21	12	11	0	2	7	10	11	2	27
denovo249	Bacteria; __Firmicutes; __Clostridia; __Clostridiales; __Lachnospiraceae; __; __uncultured bacterium	Bacteria	__Firmicutes	__Clostridia	__Clostridiales	__Lachnospiraceae	__	__uncultured bacterium	1	3	JQ891544	JQ891562	JQ891615	0	0	0	8	0	6	1	0	0	49	0	0	0	0	1	0	0	0
denovo250	Bacteria; __Firmicutes; __Clostridia; __Clostridiales; __; __; __uncultured bacterium	Bacteria	__Firmicutes	__Clostridia	__Clostridiales	__	__	__uncultured bacterium	1	3	JQ893560	JQ893398	HM844611	3	3	0	0	36	0	5	19	0	4	0	0	18	7	18	1	2	0
denovo251	Bacteria; __Firmicutes; __Clostridia; __Clostridiales; __Lachnospiraceae; __; __uncultured bacterium	Bacteria	__Firmicutes	__Clostridia	__Clostridiales	__Lachnospiraceae	__	__uncultured bacterium	0.67	3	EF098863	HM831241	HQ740245	5	13	15	1	5	2	15	18	9	11	3	3	21	0	3	11	1	1
denovo252	Bacteria; __Firmicutes; __Clostridia; __Clostridiales; __Lachnospiraceae	Bacteria	__Firmicutes	__Clostridia	__Clostridiales	__Lachnospiraceae	-	-	0.67	3	EU451310	EU462199	EU510519	11	0	27	0	0	6	0	0	40	0	0	7	2	8	0	6	0	0
denovo253	Bacteria; __Firmicutes; __Clostridia; __Clostridiales; __Lachnospiraceae; __; __uncultured bacterium	Bacteria	__Firmicutes	__Clostridia	__Clostridiales	__Lachnospiraceae	__	__uncultured bacterium	1	3	JF248681	KC919710	HM838964	1	0	0	6	1	0	11	11	15	19	45	1	29	0	18	0	4	1
denovo254	Bacteria; __Firmicutes; __Clostridia; __Clostridiales; __Lachnospiraceae; __; __uncultured bacterium	Bacteria	__Firmicutes	__Clostridia	__Clostridiales	__Lachnospiraceae	__	__uncultured bacterium	1	3	GQ295641	HM838722	GQ299567	0	4	2	2	0	3	0	0	1	0	39	2	0	0	25	11	0	1
denovo255	Bacteria; __Firmicutes; __; __; __; __; __uncultured Firmicutes bacterium	Bacteria	__Firmicutes	__	__	__	__	__uncultured Firmicutes bacterium	0.67	3	GU955337	GU954785	FJ835047	3	3	0	0	0	1	39	18	27	7	0	0	3	25	37	27	3	0
denovo256	Bacteria; __Firmicutes; __Clostridia; __Clostridiales; __Lachnospiraceae; __; __uncultured bacterium	Bacteria	__Firmicutes	__Clostridia	__Clostridiales	__Lachnospiraceae	__	__uncultured bacterium	1	3	EF099267	EU507077	EU507111	4	0	5	4	1	6	4	2	0	2	0	7	18	16	3	14	2	1
denovo257	Bacteria; __Firmicutes; __Clostridia; __Clostridiales; __Lachnospiraceae; __; __uncultured bacterium	Bacteria	__Firmicutes	__Clostridia	__Clostridiales	__Lachnospiraceae	__	__uncultured bacterium	1	3	EU504619	EU504492	JX509281	6	22	1	1	0	2	5	3	8	5	0	26	7	2	1	13	26	0
denovo258	Bacteria; __"Actinobacteria"; __Actinobacteria; __Coriobacteriales; __Coriobacteriaceae; __Enterorhabdus; __uncultured bacterium	Bacteria	__"Actinobacteria"	__Actinobacteria	__Coriobacteriales	__Coriobacteriaceae	__Enterorhabdus	__uncultured bacterium	1	3	DQ014701	DQ014783	HM809011	11	4	1	1	0	1	2	0	10	3	5	2	1	1	1	0	11	21
denovo259	Bacteria; __Firmicutes; __Clostridia; __Clostridiales; __Ruminococcaceae; __Butyricicoccus; __uncultured bacterium	Bacteria	__Firmicutes	__Clostridia	__Clostridiales	__Ruminococcaceae	__Butyricicoccus	__uncultured bacterium	1	3	HM846950	HM838952	HM817034	9	0	7	3	5	0	17	6	20	0	1	3	0	10	6	30	1	3
denovo260	Bacteria; __Cyanobacteria/Chloroplast; __Chloroplast; __; __Chloroplast; __Streptophyta; __uncultured bacterium	Bacteria	__Cyanobacteria/Chloroplast	__Chloroplast	__	__Chloroplast	__Streptophyta	__uncultured bacterium	1	3	JQ383766	JQ383750	JQ383731	4	0	1	3	0	0	3	6	6	1	1	3	4	2	17	1	13	21
denovo261	Bacteria; __Firmicutes; __Clostridia; __Clostridiales; __Ruminococcaceae; __; __uncultured bacterium	Bacteria	__Firmicutes	__Clostridia	__Clostridiales	__Ruminococcaceae	__	__uncultured bacterium	1	3	JF243901	EU507186	EU456052	5	39	6	0	20	11	14	0	1	10	1	0	0	0	4	0	9	46
denovo262	Bacteria; __Firmicutes; __Clostridia; __Clostridiales; __; __; __uncultured bacterium	Bacteria	__Firmicutes	__Clostridia	__Clostridiales	__	__	__uncultured bacterium	1	3	KC856501	KC856507	FJ835060	0	0	34	1	0	0	0	2	5	9	0	0	0	23	18	1	0	0
denovo263	Bacteria; __"Actinobacteria"; __Actinobacteria; __Coriobacteriales; __Coriobacteriaceae; __Olsenella; __uncultured bacterium	Bacteria	__"Actinobacteria"	__Actinobacteria	__Coriobacteriales	__Coriobacteriaceae	__Olsenella	__uncultured bacterium	1	3	JQ891794	JQ892169	JQ891922	16	23	0	1	0	0	20	1	24	0	0	0	0	0	15	0	0	0
denovo264	Bacteria; __"Bacteroidetes"; __"Bacteroidia"; __"Bacteroidales"; __"Porphyromonadaceae"; __Barnesiella; __uncultured bacterium	Bacteria	__"Bacteroidetes"	__"Bacteroidia"	__"Bacteroidales"	__"Porphyromonadaceae"	__Barnesiella	__uncultured bacterium	0.67	3	EF098655	EF098114	EF099939	19	2	31	18	0	2	18	0	12	4	0	17	6	3	29	18	0	0
denovo265	Bacteria; __Firmicutes; __Clostridia; __Clostridiales; __; __; __uncultured bacterium	Bacteria	__Firmicutes	__Clostridia	__Clostridiales	__	__	__uncultured bacterium	1	3	JQ191112	JQ892917	HQ320670	0	4	0	0	1	3	12	0	0	4	0	0	0	34	0	1	0	11
denovo266	Bacteria; __Firmicutes; __Clostridia; __Clostridiales; __; __; __uncultured bacterium	Bacteria	__Firmicutes	__Clostridia	__Clostridiales	__	__	__uncultured bacterium	1	3	JQ084309	EF602804	HM812440	0	5	8	11	1	1	28	26	1	1	0	0	9	6	3	2	2	2
denovo267	Bacteria; __Firmicutes; __Clostridia; __Clostridiales; __; __; __uncultured bacterium	Bacteria	__Firmicutes	__Clostridia	__Clostridiales	__	__	__uncultured bacterium	0.67	3	GQ448104	HM105300	JQ191112	6	0	0	11	0	0	7	6	0	7	0	13	1	0	0	52	0	0
denovo268	Bacteria; __Firmicutes; __Clostridia; __Clostridiales; __Ruminococcaceae; __; __uncultured bacterium	Bacteria	__Firmicutes	__Clostridia	__Clostridiales	__Ruminococcaceae	__	__uncultured bacterium	0.67	3	EU509851	AB702884	EU455701	0	17	0	0	2	5	15	7	0	11	12	15	3	26	1	2	7	1
denovo269	Bacteria; __Firmicutes; __Clostridia; __Clostridiales; __Ruminococcaceae; __Clostridium IV; __uncultured bacterium	Bacteria	__Firmicutes	__Clostridia	__Clostridiales	__Ruminococcaceae	__Clostridium IV	__uncultured bacterium	0.67	3	AY991752	JF252062	AB702875	5	6	1	3	5	1	0	5	4	0	0	2	2	3	3	3	7	2
denovo270	Bacteria; __; __; __; __; __; __uncultured bacterium	Bacteria	__	__	__	__	__	__uncultured bacterium	0.67	3	HM124144	KF843203	KF843171	0	115	0	0	5	0	28	0	0	0	0	0	0	0	0	0	0	0
denovo271	Bacteria; __"Proteobacteria"; __Deltaproteobacteria; __Desulfovibrionales; __Desulfovibrionaceae; __Bilophila; __uncultured bacterium	Bacteria	__"Proteobacteria"	__Deltaproteobacteria	__Desulfovibrionales	__Desulfovibrionaceae	__Bilophila	__uncultured bacterium	1	3	GQ491446	GQ491731	GQ493858	1	1	3	0	0	9	1	0	3	33	15	124	0	20	1	0	11	0
denovo272	Bacteria; __Firmicutes; __Clostridia; __Clostridiales; __; __; __uncultured bacterium	Bacteria	__Firmicutes	__Clostridia	__Clostridiales	__	__	__uncultured bacterium	1	3	DQ815908	JX509271	AB606360	0	0	0	16	0	0	0	0	0	11	0	0	0	0	0	80	0	0
denovo273	Bacteria; __Firmicutes; __Clostridia; __Clostridiales; __Lachnospiraceae; __Clostridium XlVb; __uncultured bacterium	Bacteria	__Firmicutes	__Clostridia	__Clostridiales	__Lachnospiraceae	__Clostridium XlVb	__uncultured bacterium	1	3	KC919186	JQ084100	HM837454	9	7	11	1	8	5	5	7	4	5	0	21	0	4	8	2	3	1
denovo274	Bacteria; __"Proteobacteria"; __Gammaproteobacteria; __"Enterobacteriales"; __Enterobacteriaceae; __Proteus	Bacteria	__"Proteobacteria"	__Gammaproteobacteria	__"Enterobacteriales"	__Enterobacteriaceae	__Proteus	-	1	3	GU905820	GU812899	KF945687	1	4	4	0	2	138	2	30	0	29	55	0	8	4	5	1	0	8
denovo275	Bacteria; __"Proteobacteria"; __Deltaproteobacteria; __Bdellovibrionales; __Bdellovibrionaceae; __Vampirovibrio; __uncultured bacterium	Bacteria	__"Proteobacteria"	__Deltaproteobacteria	__Bdellovibrionales	__Bdellovibrionaceae	__Vampirovibrio	__uncultured bacterium	0.67	3	HQ740377	EF096335	JQ083996	0	0	1	0	2	0	4	0	0	9	0	2	10	2	0	1	0	0
denovo276	Bacteria; __Firmicutes; __Clostridia; __Clostridiales; __Lachnospiraceae; __; __uncultured bacterium	Bacteria	__Firmicutes	__Clostridia	__Clostridiales	__Lachnospiraceae	__	__uncultured bacterium	1	3	JF246498	JF246494	AY993223	1	35	0	1	12	2	4	1	2	1	0	8	2	2	2	1	2	0
denovo277	Bacteria; __Firmicutes; __Clostridia; __Clostridiales; __Ruminococcaceae; __Oscillibacter; __uncultured bacterium	Bacteria	__Firmicutes	__Clostridia	__Clostridiales	__Ruminococcaceae	__Oscillibacter	__uncultured bacterium	1	3	HM814748	HM814712	HM812983	4	7	12	1	3	5	4	11	8	8	1	11	4	8	8	10	1	1
denovo278	Bacteria; __Firmicutes; __; __; __; __; __uncultured bacterium	Bacteria	__Firmicutes	__	__	__	__	__uncultured bacterium	0.67	3	KC919337	JQ084858	KC918984	0	0	8	0	0	0	0	0	2	7	0	18	0	0	0	0	0	49
denovo279	Bacteria; __Firmicutes; __Clostridia; __Clostridiales; __Ruminococcaceae; __Oscillibacter; __uncultured bacterium	Bacteria	__Firmicutes	__Clostridia	__Clostridiales	__Ruminococcaceae	__Oscillibacter	__uncultured bacterium	1	3	EU511173	KC919715	JX509071	5	5	5	3	1	6	2	3	6	7	10	9	6	15	5	9	8	1
denovo280	Bacteria; __"Bacteroidetes"; __"Bacteroidia"; __"Bacteroidales"; __"Porphyromonadaceae"; __Barnesiella	Bacteria	__"Bacteroidetes"	__"Bacteroidia"	__"Bacteroidales"	__"Porphyromonadaceae"	__Barnesiella	-	0.67	3	DQ815711	AY239469	GQ296215	9	6	17	45	4	32	4	2	12	5	21	11	4	8	4	9	1	0
denovo281	Bacteria; __"Bacteroidetes"; __"Bacteroidia"; __"Bacteroidales"; __"Porphyromonadaceae"; __Barnesiella; __uncultured bacterium	Bacteria	__"Bacteroidetes"	__"Bacteroidia"	__"Bacteroidales"	__"Porphyromonadaceae"	__Barnesiella	__uncultured bacterium	1	3	EU510297	EU511767	EU510211	70	57	14	0	2	4	16	2	10	30	0	0	17	2	7	0	0	0
denovo282	Bacteria; __Firmicutes; __Clostridia; __Clostridiales; __Lachnospiraceae; __; __uncultured bacterium	Bacteria	__Firmicutes	__Clostridia	__Clostridiales	__Lachnospiraceae	__	__uncultured bacterium	1	3	JF242822	JF242879	JF243598	0	0	0	0	9	0	7	0	4	0	5	0	0	1	2	5	6	0
denovo283	Bacteria; __Firmicutes; __Clostridia; __Clostridiales; __Lachnospiraceae; __Lachnospiracea_incertae_sedis; __uncultured bacterium	Bacteria	__Firmicutes	__Clostridia	__Clostridiales	__Lachnospiraceae	__Lachnospiracea_incertae_sedis	__uncultured bacterium	0.67	3	HM124087	DQ815608	AY989983	1	2	30	0	4	84	2	0	0	9	13	3	7	0	1	0	27	1
denovo284	Bacteria; __Firmicutes; __Clostridia; __Clostridiales; __Ruminococcaceae; __; __uncultured bacterium	Bacteria	__Firmicutes	__Clostridia	__Clostridiales	__Ruminococcaceae	__	__uncultured bacterium	0.67	3	EF098985	KC919162	KC919415	3	0	18	0	0	0	5	0	6	3	2	1	7	8	0	1	1	0
denovo285	Bacteria; __Firmicutes; __Erysipelotrichia; __Erysipelotrichales; __Erysipelotrichaceae; __; __uncultured bacterium	Bacteria	__Firmicutes	__Erysipelotrichia	__Erysipelotrichales	__Erysipelotrichaceae	__	__uncultured bacterium	0.67	3	KC856145	GQ299367	GQ299368	13	33	3	0	3	0	10	3	20	6	0	4	0	2	9	14	7	9
denovo286	Bacteria; __Firmicutes; __Clostridia; __Clostridiales; __Lachnospiraceae; __Lachnospiracea_incertae_sedis; __uncultured bacterium	Bacteria	__Firmicutes	__Clostridia	__Clostridiales	__Lachnospiraceae	__Lachnospiracea_incertae_sedis	__uncultured bacterium	0.67	3	HM124257	JF246947	EF099867	3	0	8	0	3	3	15	1	4	1	0	2	2	12	6	1	0	0
denovo287	Bacteria; __Firmicutes; __Clostridia; __Clostridiales; __; __; __uncultured bacterium	Bacteria	__Firmicutes	__Clostridia	__Clostridiales	__	__	__uncultured bacterium	0.67	3	AB702888	EF604824	DQ815756	19	0	7	1	0	1	3	1	12	8	9	1	0	0	0	2	2	0
denovo288	Bacteria; __Firmicutes; __Clostridia; __Clostridiales; __Lachnospiraceae; __; __uncultured bacterium	Bacteria	__Firmicutes	__Clostridia	__Clostridiales	__Lachnospiraceae	__	__uncultured bacterium	1	3	HQ681729	HQ681766	EU006311	8	0	0	16	0	0	11	0	0	4	0	0	0	1	0	23	1	0
denovo289	Bacteria; __Firmicutes; __Clostridia; __Clostridiales; __Ruminococcaceae; __; __uncultured bacterium	Bacteria	__Firmicutes	__Clostridia	__Clostridiales	__Ruminococcaceae	__	__uncultured bacterium	1	3	EF099444	JF248247	EU451409	0	19	1	1	6	0	2	3	3	0	5	11	5	0	3	2	8	6
denovo290	Bacteria; __Firmicutes; __Clostridia; __Clostridiales; __Lachnospiraceae; __; __uncultured bacterium	Bacteria	__Firmicutes	__Clostridia	__Clostridiales	__Lachnospiraceae	__	__uncultured bacterium	1	3	AY992846	AY989936	HQ320938	9	2	0	0	4	0	18	0	4	2	0	0	1	8	3	1	0	3
denovo291	Bacteria; __Firmicutes; __Clostridia; __Clostridiales; __Lachnospiraceae; __; __uncultured bacterium	Bacteria	__Firmicutes	__Clostridia	__Clostridiales	__Lachnospiraceae	__	__uncultured bacterium	1	3	HQ321448	JF242990	JQ893734	5	1	6	0	0	3	11	2	3	4	1	9	4	1	6	7	5	4
denovo292	Bacteria; __Firmicutes; __Clostridia; __Clostridiales; __Lachnospiraceae; __; __uncultured bacterium	Bacteria	__Firmicutes	__Clostridia	__Clostridiales	__Lachnospiraceae	__	__uncultured bacterium	1	3	JN611192	FJ836926	EU509996	1	0	7	2	0	0	38	14	4	10	10	1	10	40	5	1	3	3
denovo293	Bacteria; __Firmicutes; __Clostridia; __Clostridiales	Bacteria	__Firmicutes	__Clostridia	__Clostridiales	-	-	-	1	3	HQ681868	EU842788	KC835927	3	0	0	1	0	0	14	0	0	39	0	0	0	0	0	0	0	0
denovo294	Bacteria; __Firmicutes; __Clostridia; __Clostridiales; __Ruminococcaceae; __Acetivibrio	Bacteria	__Firmicutes	__Clostridia	__Clostridiales	__Ruminococcaceae	__Acetivibrio	-	0.67	3	AF371816	HQ779982	FJ685472	1	1	0	14	0	0	13	0	4	32	0	8	0	0	0	21	0	0
denovo295	Bacteria; __Firmicutes; __Clostridia; __Clostridiales; __Lachnospiraceae; __; __uncultured bacterium	Bacteria	__Firmicutes	__Clostridia	__Clostridiales	__Lachnospiraceae	__	__uncultured bacterium	1	3	AB606244	FJ837620	FJ836111	0	1	1	0	1	0	1	0	1	2	0	7	2	11	0	3	6	11
denovo296	Bacteria; __Firmicutes; __; __; __; __; __uncultured bacterium	Bacteria	__Firmicutes	__	__	__	__	__uncultured bacterium	0.67	3	AY239433	AF001741	EU843639	1	7	0	0	0	0	21	0	1	66	22	0	0	1	0	0	2	0
denovo297	Bacteria; __Firmicutes; __Clostridia; __Clostridiales; __Lachnospiraceae; __; __uncultured bacterium	Bacteria	__Firmicutes	__Clostridia	__Clostridiales	__Lachnospiraceae	__	__uncultured bacterium	1	3	HM844722	EF099886	KC919780	1	0	0	0	3	1	3	1	2	7	4	4	5	0	2	17	1	3
denovo298	Bacteria; __Firmicutes; __Clostridia; __Clostridiales; __Ruminococcaceae; __	Bacteria	__Firmicutes	__Clostridia	__Clostridiales	__Ruminococcaceae	__	-	0.67	3	JQ695289	DQ905474	HQ785802	7	1	14	0	0	0	7	0	5	0	0	0	5	2	0	0	0	0
denovo299	Bacteria; __"Deferribacteres"; __Deferribacteres; __Deferribacterales; __Deferribacteraceae; __Mucispirillum; __uncultured bacterium	Bacteria	__"Deferribacteres"	__Deferribacteres	__Deferribacterales	__Deferribacteraceae	__Mucispirillum	__uncultured bacterium	1	3	JQ891245	JQ083987	EF603387	0	8	0	0	58	0	0	0	0	0	0	0	0	0	0	0	0	0
denovo300	Bacteria; __Firmicutes; __Clostridia; __Clostridiales; __Ruminococcaceae; __; __uncultured bacterium	Bacteria	__Firmicutes	__Clostridia	__Clostridiales	__Ruminococcaceae	__	__uncultured bacterium	1	3	EU469268	EU779330	EU774380	20	0	1	11	0	1	0	0	0	26	24	8	1	0	0	7	9	0
denovo301	Bacteria; __Firmicutes; __Clostridia; __Clostridiales; __Lachnospiraceae; __Clostridium XlVb; __uncultured bacterium	Bacteria	__Firmicutes	__Clostridia	__Clostridiales	__Lachnospiraceae	__Clostridium XlVb	__uncultured bacterium	1	3	JF837905	FJ836219	AY916283	6	3	7	2	13	1	0	7	5	0	0	5	0	1	3	2	0	3
denovo302	Bacteria; __Firmicutes; __Clostridia; __Clostridiales; __Lachnospiraceae; __; __uncultured bacterium	Bacteria	__Firmicutes	__Clostridia	__Clostridiales	__Lachnospiraceae	__	__uncultured bacterium	0.67	3	EU507382	JQ084556	JQ084542	0	0	0	3	0	1	2	0	0	1	0	7	0	4	0	3	4	0
denovo303	Bacteria; __Firmicutes; __Clostridia; __Clostridiales; __Ruminococcaceae; __; __uncultured bacterium	Bacteria	__Firmicutes	__Clostridia	__Clostridiales	__Ruminococcaceae	__	__uncultured bacterium	1	3	JQ695531	EU509792	HM124019	2	14	1	0	6	0	1	1	2	2	1	15	7	1	3	6	4	1
denovo304	Bacteria; __Firmicutes; __Clostridia; __Clostridiales; __Lachnospiraceae	Bacteria	__Firmicutes	__Clostridia	__Clostridiales	__Lachnospiraceae	-	-	0.67	3	EU510519	EU462199	GQ448529	4	7	0	4	0	0	3	5	0	0	0	0	16	1	24	0	0	26
denovo305	Bacteria; __Firmicutes; __Bacilli; __Bacillales; __Bacillales_Incertae Sedis XI; __Gemella; __uncultured bacterium	Bacteria	__Firmicutes	__Bacilli	__Bacillales	__Bacillales_Incertae Sedis XI	__Gemella	__uncultured bacterium	1	3	KF071419	HM335473	JF139977	4	2	4	1	3	7	6	0	3	1	0	3	3	3	4	3	1	1
denovo306	Bacteria; __Firmicutes; __Clostridia; __Clostridiales; __Lachnospiraceae; __; __uncultured bacterium	Bacteria	__Firmicutes	__Clostridia	__Clostridiales	__Lachnospiraceae	__	__uncultured bacterium	1	3	DQ015573	JQ694950	JF217396	15	0	0	9	0	0	0	0	0	0	0	0	39	0	0	7	0	0
denovo307	Bacteria; __Firmicutes; __; __; __; __; __uncultured bacterium	Bacteria	__Firmicutes	__	__	__	__	__uncultured bacterium	0.67	3	EU381813	HQ716626	HQ716684	0	0	0	0	0	0	0	0	2	0	38	0	0	0	0	0	0	0
denovo308	Bacteria; __Firmicutes; __; __; __; __; __uncultured bacterium	Bacteria	__Firmicutes	__	__	__	__	__uncultured bacterium	0.67	3	KC919337	JQ084858	KC918984	0	0	0	0	0	0	0	0	23	0	3	2	0	0	7	0	0	23
denovo309	Bacteria; __Firmicutes; __; __; __; __; __uncultured bacterium	Bacteria	__Firmicutes	__	__	__	__	__uncultured bacterium	1	3	DQ456306	EU474533	EU474558	56	0	1	1	0	0	0	0	0	32	0	10	0	0	0	8	0	0
denovo310	Bacteria; __Firmicutes; __Clostridia; __Clostridiales; __Ruminococcaceae; __; __uncultured bacterium	Bacteria	__Firmicutes	__Clostridia	__Clostridiales	__Ruminococcaceae	__	__uncultured bacterium	1	3	EU454744	AB626955	EF097022	0	1	0	0	0	0	0	2	0	0	5	2	3	0	3	1	0	0
denovo311	Bacteria; __Firmicutes; __Clostridia; __Clostridiales; __Ruminococcaceae; __; __uncultured bacterium	Bacteria	__Firmicutes	__Clostridia	__Clostridiales	__Ruminococcaceae	__	__uncultured bacterium	1	3	JQ084763	EU508916	FJ836805	2	0	1	1	1	2	2	6	4	6	0	3	5	3	1	6	1	2
denovo312	Bacteria; __Firmicutes; __Clostridia; __Clostridiales; __Ruminococcaceae; __Oscillibacter; __uncultured bacterium	Bacteria	__Firmicutes	__Clostridia	__Clostridiales	__Ruminococcaceae	__Oscillibacter	__uncultured bacterium	0.67	3	GU958855	AY992945	DQ815471	9	4	2	2	2	9	4	5	9	6	8	15	27	8	10	15	3	8
denovo313	Bacteria; __Firmicutes; __; __; __; __	Bacteria	__Firmicutes	__	__	__	__	-	1	3	AB626901	GQ358355	GQ358392	11	0	2	16	0	0	0	0	0	61	0	0	13	3	0	0	0	0
denovo314	Bacteria; __Firmicutes; __Clostridia; __Clostridiales; __; __; __uncultured bacterium	Bacteria	__Firmicutes	__Clostridia	__Clostridiales	__	__	__uncultured bacterium	0.67	3	AB627651	GQ298651	GQ298652	3	0	0	1	0	0	3	0	1	0	2	21	0	0	1	13	21	3
denovo315	Bacteria; __Firmicutes; __Clostridia; __Clostridiales; __Lachnospiraceae; __; __uncultured bacterium	Bacteria	__Firmicutes	__Clostridia	__Clostridiales	__Lachnospiraceae	__	__uncultured bacterium	1	3	JQ084665	AY993658	JF260623	1	2	1	0	0	4	1	8	2	2	8	13	2	2	0	2	12	1
denovo316	Bacteria; __Firmicutes; __; __; __; __; __uncultured bacterium	Bacteria	__Firmicutes	__	__	__	__	__uncultured bacterium	0.67	3	GQ448535	HQ716425	FJ652034	9	0	0	0	0	0	23	0	36	0	3	0	1	0	0	1	0	0
denovo317	Bacteria; __Firmicutes; __Clostridia; __Clostridiales; __Ruminococcaceae; __; __uncultured bacterium	Bacteria	__Firmicutes	__Clostridia	__Clostridiales	__Ruminococcaceae	__	__uncultured bacterium	0.67	3	JQ084886	EU470107	EU843242	25	0	0	2	0	0	52	0	14	21	17	17	5	1	4	2	10	0
denovo318	Bacteria; __Firmicutes; __Clostridia; __Clostridiales; __Lachnospiraceae; __; __uncultured bacterium	Bacteria	__Firmicutes	__Clostridia	__Clostridiales	__Lachnospiraceae	__	__uncultured bacterium	0.67	3	EU452071	EU456619	JQ891066	0	3	7	0	3	1	2	1	4	1	0	0	4	5	5	0	1	0
denovo319	Bacteria; __Firmicutes; __Clostridia; __Clostridiales; __Ruminococcaceae; __Flavonifractor; __uncultured bacterium	Bacteria	__Firmicutes	__Clostridia	__Clostridiales	__Ruminococcaceae	__Flavonifractor	__uncultured bacterium	0.67	3	EU506784	AY990200	JF246061	8	10	11	0	2	8	6	3	5	2	1	0	1	3	4	1	6	2
denovo320	Bacteria; __Firmicutes; __Clostridia; __Clostridiales; __Ruminococcaceae; __; __uncultured bacterium	Bacteria	__Firmicutes	__Clostridia	__Clostridiales	__Ruminococcaceae	__	__uncultured bacterium	1	3	HQ319517	AB606256	EU510834	2	0	0	0	0	39	0	11	0	0	0	0	0	1	22	0	0	0
denovo321	Bacteria; __Firmicutes; __Clostridia; __Clostridiales; __Ruminococcaceae; __; __uncultured bacterium	Bacteria	__Firmicutes	__Clostridia	__Clostridiales	__Ruminococcaceae	__	__uncultured bacterium	0.67	3	AB606366	HM842059	HQ681702	0	0	0	0	2	0	6	0	3	14	0	0	0	0	0	0	0	0
denovo322	Bacteria; __; __; __; __; __	Bacteria	__	__	__	__	__	-	0.67	3	AB120829	GU959050	GQ167173	14	0	3	0	0	0	3	0	7	4	0	0	2	0	0	4	0	2
denovo323	Bacteria; __Firmicutes; __Clostridia; __Clostridiales; __Lachnospiraceae; __; __uncultured bacterium	Bacteria	__Firmicutes	__Clostridia	__Clostridiales	__Lachnospiraceae	__	__uncultured bacterium	1	3	HQ681863	JN012724	JN012744	0	4	0	0	43	0	0	0	0	0	0	0	0	0	0	0	0	0
denovo324	Bacteria; __Firmicutes; __Clostridia; __Clostridiales; __Lachnospiraceae; __; __uncultured bacterium	Bacteria	__Firmicutes	__Clostridia	__Clostridiales	__Lachnospiraceae	__	__uncultured bacterium	1	3	HQ321347	AY992876	FJ834702	1	18	7	0	0	6	0	0	5	0	0	3	1	0	3	2	16	0
denovo325	Bacteria; __Firmicutes; __Clostridia; __Clostridiales; __; __; __uncultured bacterium	Bacteria	__Firmicutes	__Clostridia	__Clostridiales	__	__	__uncultured bacterium	0.67	3	JQ694839	JQ893269	EU510038	2	1	6	3	0	12	5	1	4	1	1	3	0	0	3	3	0	0
denovo326	Bacteria; __"Bacteroidetes"; __"Bacteroidia"; __"Bacteroidales"; __"Porphyromonadaceae"; __Barnesiella; __uncultured bacterium	Bacteria	__"Bacteroidetes"	__"Bacteroidia"	__"Bacteroidales"	__"Porphyromonadaceae"	__Barnesiella	__uncultured bacterium	1	3	JQ892909	HQ320662	EF406778	12	21	2	10	7	6	12	6	15	24	26	5	4	7	1	25	11	9
denovo327	Bacteria; __Firmicutes; __Clostridia; __Clostridiales; __Lachnospiraceae; __; __uncultured bacterium	Bacteria	__Firmicutes	__Clostridia	__Clostridiales	__Lachnospiraceae	__	__uncultured bacterium	1	3	EU457084	EU452471	EF096308	3	4	1	0	2	1	1	0	3	5	0	4	1	1	2	1	3	7
denovo328	Unassigned	Unassigned	-	-	-	-	-	-	1	1	NA	NA	NA	0	0	10	0	15	0	0	0	0	0	0	0	5	6	0	1	0	0
denovo329	Bacteria; __Firmicutes; __Clostridia; __Clostridiales; __Lachnospiraceae; __; __uncultured bacterium	Bacteria	__Firmicutes	__Clostridia	__Clostridiales	__Lachnospiraceae	__	__uncultured bacterium	1	3	JF247074	JF248613	JF248626	0	4	9	1	5	0	2	4	3	0	1	1	5	2	1	0	0	0
denovo330	Bacteria; __Firmicutes; __Clostridia; __Clostridiales; __Lachnospiraceae; __; __uncultured bacterium	Bacteria	__Firmicutes	__Clostridia	__Clostridiales	__Lachnospiraceae	__	__uncultured bacterium	1	3	EF098836	EU509171	HM817968	1	0	0	2	0	4	1	0	4	1	0	3	3	7	1	2	0	2
denovo331	Bacteria; __Firmicutes; __Clostridia; __Clostridiales; __Lachnospiraceae; __; __uncultured bacterium	Bacteria	__Firmicutes	__Clostridia	__Clostridiales	__Lachnospiraceae	__	__uncultured bacterium	0.67	3	EU504620	EU505064	EU503898	4	1	0	0	1	3	0	8	2	1	0	1	20	0	0	2	4	4
denovo332	Bacteria; __Firmicutes; __Erysipelotrichia; __Erysipelotrichales; __Erysipelotrichaceae; __Erysipelotrichaceae_incertae_sedis; __uncultured bacterium	Bacteria	__Firmicutes	__Erysipelotrichia	__Erysipelotrichales	__Erysipelotrichaceae	__Erysipelotrichaceae_incertae_sedis	__uncultured bacterium	0.67	3	DQ815656	DQ815677	JQ083859	15	4	2	1	0	4	5	0	21	6	0	5	2	2	0	2	0	16
denovo333	Bacteria; __Firmicutes; __Clostridia; __Clostridiales; __Lachnospiraceae; __; __uncultured bacterium	Bacteria	__Firmicutes	__Clostridia	__Clostridiales	__Lachnospiraceae	__	__uncultured bacterium	1	3	EU655839	EU455683	EU454590	0	0	0	0	0	0	5	4	3	1	8	6	6	1	0	0	33	1
denovo334	Bacteria; __Firmicutes; __Clostridia; __Clostridiales; __Clostridiales_Incertae Sedis XIII; __Anaerovorax; __uncultured bacterium	Bacteria	__Firmicutes	__Clostridia	__Clostridiales	__Clostridiales_Incertae Sedis XIII	__Anaerovorax	__uncultured bacterium	1	3	EF099902	DQ815814	AY992283	0	9	1	1	2	3	1	0	0	1	1	3	1	0	0	2	8	2
denovo335	Bacteria; __Firmicutes; __Clostridia; __Clostridiales; __Ruminococcaceae; __; __uncultured bacterium	Bacteria	__Firmicutes	__Clostridia	__Clostridiales	__Ruminococcaceae	__	__uncultured bacterium	0.67	3	EF602940	HQ761727	AB606346	14	0	2	0	0	3	1	0	0	0	0	1	1	2	1	1	2	1
denovo336	Bacteria; __"Actinobacteria"; __Actinobacteria; __Coriobacteriales; __Coriobacteriaceae; __; __uncultured bacterium	Bacteria	__"Actinobacteria"	__Actinobacteria	__Coriobacteriales	__Coriobacteriaceae	__	__uncultured bacterium	1	3	EU510245	GQ295471	GQ295472	3	3	1	2	0	5	3	0	6	1	10	0	1	0	1	0	7	1
denovo337	Bacteria; __Firmicutes; __Clostridia; __Clostridiales; __Lachnospiraceae; __; __uncultured bacterium	Bacteria	__Firmicutes	__Clostridia	__Clostridiales	__Lachnospiraceae	__	__uncultured bacterium	1	3	JF247019	EU510028	JF246932	1	0	1	0	0	8	0	0	0	11	0	0	10	1	0	0	0	0
denovo338	Bacteria; __Firmicutes; __Bacilli; __Lactobacillales; __Streptococcaceae; __Streptococcus; __uncultured bacterium	Bacteria	__Firmicutes	__Bacilli	__Lactobacillales	__Streptococcaceae	__Streptococcus	__uncultured bacterium	1	3	EU534703	FJ893026	FJ893152	3	3	11	4	1	4	6	5	9	6	3	14	3	8	8	4	8	19
denovo339	Bacteria; __Firmicutes; __Clostridia; __Clostridiales; __Clostridiales_Incertae Sedis XIII; __Anaerovorax; __uncultured bacterium	Bacteria	__Firmicutes	__Clostridia	__Clostridiales	__Clostridiales_Incertae Sedis XIII	__Anaerovorax	__uncultured bacterium	0.67	3	JQ695063	EU505175	EU510643	4	14	4	1	2	5	2	1	0	2	1	13	3	1	5	3	10	3
denovo340	Bacteria; __Firmicutes; __; __; __; __; __uncultured bacterium	Bacteria	__Firmicutes	__	__	__	__	__uncultured bacterium	1	3	EU472079	EU773769	EU773942	1	0	0	0	0	0	4	0	12	25	1	1	5	7	2	0	1	7
denovo341	Bacteria; __Firmicutes; __Clostridia; __Clostridiales; __Ruminococcaceae; __Clostridium IV; __uncultured bacterium	Bacteria	__Firmicutes	__Clostridia	__Clostridiales	__Ruminococcaceae	__Clostridium IV	__uncultured bacterium	1	3	EU452373	EU452559	EU452971	2	8	3	0	1	1	3	5	5	1	0	7	0	0	7	2	5	18
denovo342	Bacteria; __"Actinobacteria"; __Actinobacteria; __Coriobacteriales; __Coriobacteriaceae; __; __uncultured bacterium	Bacteria	__"Actinobacteria"	__Actinobacteria	__Coriobacteriales	__Coriobacteriaceae	__	__uncultured bacterium	1	3	EU456948	EU451510	EU457523	0	6	0	0	0	0	2	2	3	1	1	0	0	0	0	0	2	0
denovo343	Bacteria; __Firmicutes; __Clostridia; __Clostridiales; __; __; __uncultured bacterium	Bacteria	__Firmicutes	__Clostridia	__Clostridiales	__	__	__uncultured bacterium	1	3	JQ892917	HQ320670	GQ448104	0	0	3	0	0	10	4	0	0	0	0	0	0	2	1	0	0	0
denovo344	Bacteria; __Firmicutes; __Clostridia; __Clostridiales; __Clostridiales_Incertae Sedis XIII; __Anaerovorax; __uncultured bacterium	Bacteria	__Firmicutes	__Clostridia	__Clostridiales	__Clostridiales_Incertae Sedis XIII	__Anaerovorax	__uncultured bacterium	1	3	HM844675	HM844579	HM839012	5	0	2	2	0	0	1	0	7	0	1	0	0	0	0	0	0	2
denovo345	Bacteria; __Firmicutes; __Clostridia; __Clostridiales; __Clostridiales_Incertae Sedis XIII; __Anaerovorax; __uncultured bacterium	Bacteria	__Firmicutes	__Clostridia	__Clostridiales	__Clostridiales_Incertae Sedis XIII	__Anaerovorax	__uncultured bacterium	1	3	JQ084279	EF603658	EU507965	3	1	1	0	1	0	1	0	1	0	1	0	2	3	0	0	1	0
denovo346	Bacteria; __Firmicutes; __Clostridia; __Clostridiales; __; __; __uncultured bacterium	Bacteria	__Firmicutes	__Clostridia	__Clostridiales	__	__	__uncultured bacterium	1	3	HM846596	HM808013	HM812430	0	1	0	6	3	0	10	3	4	0	0	0	1	2	4	0	0	2
denovo347	Bacteria; __"Bacteroidetes"; __"Bacteroidia"; __"Bacteroidales"; __"Rikenellaceae"; __Alistipes; __uncultured bacterium	Bacteria	__"Bacteroidetes"	__"Bacteroidia"	__"Bacteroidales"	__"Rikenellaceae"	__Alistipes	__uncultured bacterium	1	3	FJ511003	AY985470	JX850203	0	5	2	0	1	1	4	3	13	3	16	1	0	5	0	0	0	0
denovo348	Bacteria; __"Bacteroidetes"; __"Bacteroidia"; __"Bacteroidales"; __"Porphyromonadaceae"; __; __uncultured bacterium	Bacteria	__"Bacteroidetes"	__"Bacteroidia"	__"Bacteroidales"	__"Porphyromonadaceae"	__	__uncultured bacterium	1	3	HQ321645	JQ694983	JQ893685	9	7	6	6	0	5	11	0	9	7	0	0	1	0	3	2	7	4
denovo349	Bacteria; __Firmicutes; __Clostridia; __Clostridiales; __Ruminococcaceae; __; __uncultured bacterium	Bacteria	__Firmicutes	__Clostridia	__Clostridiales	__Ruminococcaceae	__	__uncultured bacterium	1	3	JQ695162	EU506732	JF242148	2	0	0	1	0	0	1	0	1	7	0	2	3	1	0	2	1	0
denovo350	Bacteria; __"Bacteroidetes"; __"Bacteroidia"; __"Bacteroidales"	Bacteria	__"Bacteroidetes"	__"Bacteroidia"	__"Bacteroidales"	-	-	-	1	3	KC856594	GU939227	EU453301	3	0	5	0	4	4	5	2	11	0	3	1	1	7	3	8	0	0
denovo351	Bacteria; __Firmicutes; __Clostridia; __Clostridiales; __Lachnospiraceae; __; __uncultured bacterium	Bacteria	__Firmicutes	__Clostridia	__Clostridiales	__Lachnospiraceae	__	__uncultured bacterium	1	3	EU510397	EU510566	EU510443	15	0	4	1	0	0	0	0	0	0	0	0	1	0	3	0	0	0
denovo352	Bacteria; __Firmicutes; __Clostridia; __Clostridiales; __Lachnospiraceae; __; __uncultured bacterium	Bacteria	__Firmicutes	__Clostridia	__Clostridiales	__Lachnospiraceae	__	__uncultured bacterium	1	3	JQ695615	EF097616	HQ319819	1	0	4	1	0	0	0	1	2	0	4	0	1	0	2	0	0	3
denovo353	Bacteria; __"Bacteroidetes"; __"Bacteroidia"; __"Bacteroidales"; __"Porphyromonadaceae"; __Barnesiella; __uncultured bacterium	Bacteria	__"Bacteroidetes"	__"Bacteroidia"	__"Bacteroidales"	__"Porphyromonadaceae"	__Barnesiella	__uncultured bacterium	0.67	3	EF406538	EF406749	EF407148	7	4	2	0	2	12	3	0	2	7	7	0	2	0	0	1	0	15
denovo354	Bacteria; __Firmicutes; __Clostridia; __Clostridiales; __Ruminococcaceae; __Oscillibacter; __uncultured bacterium	Bacteria	__Firmicutes	__Clostridia	__Clostridiales	__Ruminococcaceae	__Oscillibacter	__uncultured bacterium	0.67	3	AB626948	FJ838263	DQ815618	0	0	0	0	0	0	3	0	0	3	0	0	0	0	0	9	0	0
denovo355	Bacteria; __Firmicutes; __Clostridia; __Clostridiales; __; __; __uncultured bacterium	Bacteria	__Firmicutes	__Clostridia	__Clostridiales	__	__	__uncultured bacterium	1	3	FJ838144	EU468626	EU219960	0	0	0	0	0	0	0	0	0	8	0	0	0	0	0	6	0	0
denovo356	Bacteria; __Firmicutes; __Clostridia; __Clostridiales; __Ruminococcaceae; __Acetivibrio; __uncultured bacterium	Bacteria	__Firmicutes	__Clostridia	__Clostridiales	__Ruminococcaceae	__Acetivibrio	__uncultured bacterium	0.67	3	EF096655	EF406931	AY991185	1	0	0	0	0	0	1	0	0	5	0	2	2	1	0	1	11	5
denovo357	Bacteria; __Firmicutes; __Clostridia; __Clostridiales; __Lachnospiraceae; __; __uncultured bacterium	Bacteria	__Firmicutes	__Clostridia	__Clostridiales	__Lachnospiraceae	__	__uncultured bacterium	1	3	JN610939	JF260071	AY993139	2	0	4	0	1	3	1	0	0	0	0	1	2	0	1	2	0	1
denovo358	Bacteria; __Firmicutes; __Clostridia; __Clostridiales; __Ruminococcaceae; __; __uncultured bacterium	Bacteria	__Firmicutes	__Clostridia	__Clostridiales	__Ruminococcaceae	__	__uncultured bacterium	1	3	HM830915	HM832302	AY993657	3	0	2	0	0	2	0	0	1	0	0	0	1	0	2	2	0	0
denovo359	Bacteria; __Firmicutes; __Clostridia; __Clostridiales; __Ruminococcaceae; __Butyricicoccus; __uncultured bacterium	Bacteria	__Firmicutes	__Clostridia	__Clostridiales	__Ruminococcaceae	__Butyricicoccus	__uncultured bacterium	1	3	DQ015597	GQ300444	DQ015396	0	0	1	2	0	0	4	0	0	6	0	1	3	21	0	9	0	0
denovo360	Bacteria; __Firmicutes; __Clostridia; __Clostridiales; __Lachnospiraceae; __; __uncultured bacterium	Bacteria	__Firmicutes	__Clostridia	__Clostridiales	__Lachnospiraceae	__	__uncultured bacterium	1	3	EU509118	EU506251	AB606241	0	0	5	0	0	0	5	0	0	1	0	4	0	1	5	0	2	0
denovo361	Bacteria; __Firmicutes; __Clostridia; __Clostridiales; __Lachnospiraceae; __; __uncultured bacterium	Bacteria	__Firmicutes	__Clostridia	__Clostridiales	__Lachnospiraceae	__	__uncultured bacterium	1	3	HM837597	HM828394	EU452098	0	0	4	4	0	3	0	0	1	0	0	2	0	0	0	0	0	0
denovo362	Bacteria; __Firmicutes; __Clostridia; __Clostridiales; __Ruminococcaceae; __; __uncultured bacterium	Bacteria	__Firmicutes	__Clostridia	__Clostridiales	__Ruminococcaceae	__	__uncultured bacterium	1	3	HM831544	HM831370	DQ456386	0	0	0	0	0	0	0	0	0	0	0	0	0	0	1	0	0	17
denovo363	Bacteria; __Firmicutes; __Clostridia; __Clostridiales; __Ruminococcaceae; __; __uncultured bacterium	Bacteria	__Firmicutes	__Clostridia	__Clostridiales	__Ruminococcaceae	__	__uncultured bacterium	1	3	HQ319572	HQ319581	JQ695614	1	0	1	0	0	1	1	3	0	1	2	1	0	0	0	1	0	1
denovo364	Bacteria; __; __; __; __; __; __uncultured bacterium	Bacteria	__	__	__	__	__	__uncultured bacterium	0.67	3	JQ186303	JQ186323	GU959511	0	0	0	1	0	0	2	0	0	5	2	2	0	0	0	2	0	6
denovo365	Bacteria; __Firmicutes; __; __; __; __; __uncultured bacterium	Bacteria	__Firmicutes	__	__	__	__	__uncultured bacterium	0.67	3	JN012757	HM831724	HM346836	0	2	0	0	0	0	3	0	3	0	0	1	0	3	1	1	0	9
denovo366	Bacteria; __Firmicutes; __Clostridia; __Clostridiales; __Lachnospiraceae; __; __uncultured bacterium	Bacteria	__Firmicutes	__Clostridia	__Clostridiales	__Lachnospiraceae	__	__uncultured bacterium	1	3	EF614600	KC919344	KC918883	0	0	0	0	0	2	1	1	1	3	0	3	5	2	2	0	5	17
denovo367	Bacteria; __"Bacteroidetes"; __"Bacteroidia"; __"Bacteroidales"; __Bacteroidaceae; __Bacteroides; __uncultured organism	Bacteria	__"Bacteroidetes"	__"Bacteroidia"	__"Bacteroidales"	__Bacteroidaceae	__Bacteroides	__uncultured organism	1	3	HQ805713	HQ760293	HQ760304	0	1	0	0	0	1	0	0	0	42	5	0	0	0	0	0	0	0
denovo368	Bacteria; __"Deferribacteres"; __Deferribacteres; __Deferribacterales; __Deferribacteraceae; __Mucispirillum; __uncultured bacterium	Bacteria	__"Deferribacteres"	__Deferribacteres	__Deferribacterales	__Deferribacteraceae	__Mucispirillum	__uncultured bacterium	1	3	EF603195	EF603196	EF603197	0	7	0	0	10	0	0	0	0	0	0	0	0	1	1	1	0	0
denovo369	Bacteria; __Firmicutes; __Clostridia; __Clostridiales; __Lachnospiraceae; __; __uncultured bacterium	Bacteria	__Firmicutes	__Clostridia	__Clostridiales	__Lachnospiraceae	__	__uncultured bacterium	1	3	JQ891833	JQ891834	JQ891859	0	0	0	0	0	0	16	0	0	0	0	0	0	0	0	0	0	0
denovo370	Bacteria; __Firmicutes; __Clostridia; __Clostridiales; __Ruminococcaceae; __Anaerotruncus; __uncultured bacterium	Bacteria	__Firmicutes	__Clostridia	__Clostridiales	__Ruminococcaceae	__Anaerotruncus	__uncultured bacterium	0.67	3	GQ300449	HM826808	JF254845	1	0	1	1	1	0	4	1	4	1	0	1	5	1	13	1	2	2
denovo371	Bacteria; __Firmicutes; __Clostridia; __Clostridiales; __Lachnospiraceae; __; __uncultured bacterium	Bacteria	__Firmicutes	__Clostridia	__Clostridiales	__Lachnospiraceae	__	__uncultured bacterium	1	3	EF096382	EU457915	EU504247	0	2	4	2	0	0	1	4	2	1	0	7	0	0	0	1	2	0
denovo372	Bacteria; __Firmicutes; __Clostridia; __Clostridiales; __Lachnospiraceae; __; __uncultured bacterium	Bacteria	__Firmicutes	__Clostridia	__Clostridiales	__Lachnospiraceae	__	__uncultured bacterium	0.67	3	AY992740	JF242749	AY992354	0	0	0	2	0	1	0	0	4	0	0	2	1	4	0	0	1	0
denovo373	Unassigned	Unassigned	-	-	-	-	-	-	1	1	NA	NA	NA	0	7	1	0	14	0	1	0	1	1	2	1	0	1	0	0	0	0
denovo374	Bacteria; __Firmicutes; __Erysipelotrichia; __Erysipelotrichales; __Erysipelotrichaceae; __Allobaculum; __uncultured bacterium	Bacteria	__Firmicutes	__Erysipelotrichia	__Erysipelotrichales	__Erysipelotrichaceae	__Allobaculum	__uncultured bacterium	0.67	3	EU509652	EU507135	EU511146	0	3	0	0	0	0	6	0	11	0	0	0	0	0	4	0	0	0
denovo375	Bacteria; __Firmicutes; __; __; __; __; __uncultured bacterium	Bacteria	__Firmicutes	__	__	__	__	__uncultured bacterium	0.67	3	EU455880	JQ336358	AB626929	3	0	2	1	0	0	1	3	6	2	0	0	1	0	0	2	5	3
denovo376	Bacteria; __Firmicutes; __Clostridia; __Clostridiales; __Ruminococcaceae; __; __uncultured bacterium	Bacteria	__Firmicutes	__Clostridia	__Clostridiales	__Ruminococcaceae	__	__uncultured bacterium	0.67	3	AB606323	HM124157	FJ834817	1	0	1	0	0	0	4	0	3	0	1	0	2	0	0	2	1	5
denovo377	Bacteria; __Firmicutes; __Clostridia; __Clostridiales; __Lachnospiraceae; __Marvinbryantia; __uncultured bacterium	Bacteria	__Firmicutes	__Clostridia	__Clostridiales	__Lachnospiraceae	__Marvinbryantia	__uncultured bacterium	1	3	EF614815	AY993407	AY992909	1	0	0	1	0	0	0	0	0	6	0	0	4	0	0	2	0	0
denovo378	Bacteria; __Firmicutes; __Clostridia; __Clostridiales; __Lachnospiraceae; __; __uncultured bacterium	Bacteria	__Firmicutes	__Clostridia	__Clostridiales	__Lachnospiraceae	__	__uncultured bacterium	1	3	EU509653	EU505508	HQ319574	1	2	0	7	0	0	0	0	0	0	0	0	2	1	3	0	2	0
denovo379	Bacteria; __Firmicutes; __Clostridia; __Clostridiales; __Lachnospiraceae; __; __uncultured bacterium	Bacteria	__Firmicutes	__Clostridia	__Clostridiales	__Lachnospiraceae	__	__uncultured bacterium	1	3	EF098979	JQ891593	JF259322	5	1	0	0	0	0	0	0	1	0	0	0	6	0	1	0	0	0
denovo380	Bacteria; __Firmicutes; __Clostridia; __Clostridiales; __Lachnospiraceae; __Clostridium XlVb; __uncultured bacterium	Bacteria	__Firmicutes	__Clostridia	__Clostridiales	__Lachnospiraceae	__Clostridium XlVb	__uncultured bacterium	1	3	AY991969	FJ838295	JQ940916	0	0	0	0	0	1	0	8	1	0	0	0	0	1	1	1	0	1
denovo381	Bacteria; __; __; __; __; __; __uncultured bacterium	Bacteria	__	__	__	__	__	__uncultured bacterium	1	1	EU453128	NA	NA	0	0	0	0	0	0	0	0	0	2	14	0	0	0	0	0	0	0
denovo382	Bacteria; __Firmicutes; __Clostridia; __Clostridiales; __; __; __uncultured bacterium	Bacteria	__Firmicutes	__Clostridia	__Clostridiales	__	__	__uncultured bacterium	1	3	AB606280	HM123963	HM812939	0	0	2	0	0	0	5	9	0	1	0	0	1	1	0	0	0	0
denovo383	Bacteria; __; __; __; __; __; __uncultured Firmicutes bacterium	Bacteria	__	__	__	__	__	__uncultured Firmicutes bacterium	0.67	3	GU955100	FJ651938	HQ716116	2	0	6	0	0	51	0	0	0	0	0	0	0	0	0	5	0	18
denovo384	Bacteria; __Firmicutes; __Clostridia; __Clostridiales; __Lachnospiraceae; __; __uncultured bacterium	Bacteria	__Firmicutes	__Clostridia	__Clostridiales	__Lachnospiraceae	__	__uncultured bacterium	1	3	EU455184	EU457720	EU456403	3	4	2	3	0	0	0	0	0	0	0	1	0	2	0	0	0	1
denovo385	Bacteria; __; __; __; __; __; __uncultured bacterium	Bacteria	__	__	__	__	__	__uncultured bacterium	0.67	3	HQ321714	JQ894015	AB702926	1	0	2	0	0	0	7	2	0	0	1	1	0	2	0	1	2	0
denovo386	Unassigned	Unassigned	-	-	-	-	-	-	1	1	NA	NA	NA	0	2	0	0	27	0	0	0	0	0	0	0	0	0	0	0	0	0
denovo387	Bacteria; __Firmicutes; __Clostridia; __Clostridiales; __Ruminococcaceae; __; __uncultured bacterium	Bacteria	__Firmicutes	__Clostridia	__Clostridiales	__Ruminococcaceae	__	__uncultured bacterium	0.67	3	FJ369686	EU843525	EF402954	0	1	1	0	0	1	1	0	2	3	0	0	0	1	3	0	4	1
denovo388	Bacteria; __"Bacteroidetes"; __"Bacteroidia"; __"Bacteroidales"; __"Porphyromonadaceae"; __Barnesiella; __uncultured bacterium	Bacteria	__"Bacteroidetes"	__"Bacteroidia"	__"Bacteroidales"	__"Porphyromonadaceae"	__Barnesiella	__uncultured bacterium	1	3	EU510710	EU510033	EU510029	0	0	6	0	5	1	2	0	0	0	0	0	0	0	0	0	0	0
denovo389	Bacteria; __"Bacteroidetes"; __"Bacteroidia"; __"Bacteroidales"; __"Porphyromonadaceae"; __Barnesiella; __uncultured bacterium	Bacteria	__"Bacteroidetes"	__"Bacteroidia"	__"Bacteroidales"	__"Porphyromonadaceae"	__Barnesiella	__uncultured bacterium	0.67	3	EU457630	EU454752	EU656107	0	1	2	0	0	0	1	0	0	0	1	0	0	0	3	0	1	4
denovo390	Bacteria; __"Bacteroidetes"; __"Bacteroidia"; __"Bacteroidales"; __; __; __uncultured bacterium	Bacteria	__"Bacteroidetes"	__"Bacteroidia"	__"Bacteroidales"	__	__	__uncultured bacterium	1	3	HQ321791	JQ894095	JF248204	0	0	5	1	1	4	1	0	1	0	0	0	2	0	0	2	1	4
denovo391	Bacteria; __Firmicutes; __Bacilli; __Lactobacillales; __Enterococcaceae; __Enterococcus	Bacteria	__Firmicutes	__Bacilli	__Lactobacillales	__Enterococcaceae	__Enterococcus	-	1	3	HQ751677	KJ783384	KF085661	1	1	0	0	0	0	0	0	0	4	3	0	0	0	0	1	7	3
denovo392	Bacteria; __Firmicutes; __Bacilli; __Bacillales; __Planococcaceae; __; __uncultured bacterium	Bacteria	__Firmicutes	__Bacilli	__Bacillales	__Planococcaceae	__	__uncultured bacterium	1	3	JF129571	HM836513	JF135706	0	0	0	19	0	0	0	0	0	0	0	0	0	0	0	0	0	0
denovo393	Bacteria; __Firmicutes; __Clostridia; __Clostridiales; __Lachnospiraceae; __; __uncultured bacterium	Bacteria	__Firmicutes	__Clostridia	__Clostridiales	__Lachnospiraceae	__	__uncultured bacterium	1	3	EF614712	EU457068	HM845736	0	0	1	0	0	0	0	0	0	0	0	3	0	0	0	0	5	4
denovo394	Bacteria; __"Actinobacteria"; __Actinobacteria; __Coriobacteriales; __Coriobacteriaceae; __; __uncultured bacterium	Bacteria	__"Actinobacteria"	__Actinobacteria	__Coriobacteriales	__Coriobacteriaceae	__	__uncultured bacterium	0.67	3	AB702917	EU510212	EU510263	1	0	0	0	1	1	0	0	0	2	0	0	1	1	1	0	0	6
denovo395	Bacteria; __; __; __; __; __	Bacteria	__	__	__	__	__	-	0.67	3	FJ652034	DQ325546	KF842498	0	0	0	1	0	0	0	0	0	15	0	0	0	0	0	0	0	0
