# Supplementary material for: Probiotic Lactobacillus Paracasei Expressing a Nucleic Acid-Hydrolyzing Minibody (3D8 Scfv) Enhances Probiotic Activities in Mice Intestine as Revealed by Metagenomic Analyses
Source: Genes (Basel). 2018 May 29;9(6):276. doi: 10.3390/genes9060276 (PMC6027128; doi:10.3390/genes9060276)
Supplement: Supplementary file 1 [file genes-09-00276-s001.zip › Table S2.xlsx]

## Sheet: Table S2
Table S2. Statistical analyses of 53 bacterial genera in 18 different samples by ANOVA implemented in STAMP program.
Genus	p-values	p-values (corrected)	Effect size	Note	0day: mean rel. freq. (%)	0day: std. dev. (%)	7days: mean rel. freq. (%)	7days: std. dev. (%)	N.0day.1	N.0day.1: parent seq. count	N.0day.1: rel. freq. (%)	N.0day.2	N.0day.2: parent seq. count	N.0day.2: rel. freq. (%)	N.0day.3	N.0day.3: parent seq. count	N.0day.3: rel. freq. (%)	S.0day.1	S.0day.1: parent seq. count	S.0day.1: rel. freq. (%)	S.0day.2	S.0day.2: parent seq. count	S.0day.2: rel. freq. (%)	S.0day.3	S.0day.3: parent seq. count	S.0day.3: rel. freq. (%)	W.0day.1	W.0day.1: parent seq. count	W.0day.1: rel. freq. (%)	W.0day.2	W.0day.2: parent seq. count	W.0day.2: rel. freq. (%)	W.0day.3	W.0day.3: parent seq. count	W.0day.3: rel. freq. (%)	N1.7day	N1.7day: parent seq. count	N1.7day: rel. freq. (%)	N2.7day	N2.7day: parent seq. count	N2.7day: rel. freq. (%)	N3.7day	N3.7day: parent seq. count	N3.7day: rel. freq. (%)	TG1.7day	TG1.7day: parent seq. count	TG1.7day: rel. freq. (%)	TG2.7day	TG2.7day: parent seq. count
Acetivibrio	0.0583872	0.0583872	0.20616		0.00449758	0.00683335	0.019674	0.0199185	2	51600	0.00387597	1	64268	0.00155598	0	55859	0	14	61092	0.0229163	0	48621	0	4	60804	0.00657852	2	57305	0.0034901	1	48511	0.00206139	0	57317	0	14	49321	0.0283855	0	69639	0	0	54007	0	37	61583	0.0600815	0	62877
Aerococcus	0.236823	0.236823	0.086266		0	0	0.0518397	0.119299	0	51600	0	0	64268	0	0	55859	0	0	61092	0	0	48621	0	0	60804	0	0	57305	0	0	48511	0	0	57317	0	0	49321	0	0	69639	0	0	54007	0	31	61583	0.0503386	243	62877
Akkermansia	0.18885	0.18885	0.10533		0.00448263	0.00981945	0.377622	0.768911	16	51600	0.0310078	6	64268	0.00933591	0	55859	0	0	61092	0	0	48621	0	0	60804	0	0	57305	0	0	48511	0	0	57317	0	0	49321	0	0	69639	0	570	54007	1.05542	1443	61583	2.34318	0	62877
Alistipes	0.0159953	0.0159953	0.311916		17.2294	6.96004	9.33729	4.50087	4262	51600	8.25969	3574	64268	5.56109	14916	55859	26.7029	9682	61092	15.8482	6571	48621	13.5147	9538	60804	15.6865	13361	57305	23.3156	10370	48511	21.3766	14214	57317	24.7989	5857	49321	11.8753	6656	69639	9.55786	7458	54007	13.8093	569	61583	0.923956	3574	62877
Allobaculum	0.0535719	0.0535719	0.213456		0.00439543	0.00596613	0	0	0	51600	0	3	64268	0.00466795	0	55859	0	6	61092	0.00982125	0	48621	0	11	60804	0.0180909	0	57305	0	0	48511	0	4	57317	0.00697873	0	49321	0	0	69639	0	0	54007	0	0	61583	0	0	62877
Anaeroplasma	0.067412	0.067412	0.193915		0.0081056	0.0215896	0.112185	0.148488	2	51600	0.00387597	0	64268	0	0	55859	0	0	61092	0	0	48621	0	42	60804	0.0690744	0	57305	0	0	48511	0	0	57317	0	68	49321	0.137872	0	69639	0	0	54007	0	44	61583	0.0714483	0	62877
Anaerotruncus	0.573626	0.573626	0.0202105		0.0342153	0.0246274	0.0498583	0.0729729	4	51600	0.00775194	26	64268	0.0404556	20	55859	0.0358044	4	61092	0.0065475	14	48621	0.0287941	16	60804	0.0263141	54	57305	0.0942326	11	48511	0.0226753	26	57317	0.0453618	6	49321	0.0121652	64	69639	0.0919025	13	54007	0.024071	6	61583	0.00974295	9	62877
Anaerovorax	0.993952	0.993952	3.71e-06		0.0139732	0.00989546	0.0139344	0.010246	12	51600	0.0232558	24	64268	0.0373436	8	55859	0.0143218	5	61092	0.00818438	1	48621	0.00205672	8	60804	0.013157	6	57305	0.0104703	4	48511	0.00824555	5	57317	0.00872341	4	49321	0.00811014	5	69639	0.00717989	8	54007	0.0148129	3	61583	0.00487147	4	62877
Atopostipes	0.167322	0.167322	0.11566		0.000228525	0.000646366	1.27212	2.48688	0	51600	0	0	64268	0	0	55859	0	0	61092	0	1	48621	0.00205672	0	60804	0	0	57305	0	0	48511	0	0	57317	0	3968	49321	8.04525	46	69639	0.0660549	822	54007	1.52202	0	61583	0	0	62877
Bacteroides	0.0693688	0.0693688	0.191469		10.4717	4.38223	17.0542	8.50177	7281	51600	14.1105	12318	64268	19.1666	6642	55859	11.8907	7692	61092	12.5908	3755	48621	7.723	6467	60804	10.6358	2620	57305	4.57203	4247	48511	8.75472	2752	57317	4.80137	5600	49321	11.3542	11315	69639	16.2481	12658	54007	23.4377	15418	61583	25.0361	19489	62877
Barnesiella	0.575985	0.575985	0.0199652		11.2907	4.17538	12.3406	3.10153	9363	51600	18.1453	8641	64268	13.4453	6515	55859	11.6633	8220	61092	13.4551	1909	48621	3.92629	8907	60804	14.6487	3171	57305	5.53355	5201	48511	10.7213	5776	57317	10.0773	6391	49321	12.958	4803	69639	6.897	6160	54007	11.4059	9723	61583	15.7884	7776	62877
Bifidobacterium	0.0425388	0.0425388	0.232848		0.0681714	0.0874967	0	0	61	51600	0.118217	20	64268	0.0311197	1	55859	0.00179022	53	61092	0.0867544	0	48621	0	172	60804	0.282876	0	57305	0	1	48511	0.00206139	52	57317	0.0907235	0	49321	0	0	69639	0	0	54007	0	0	61583	0	0	62877
Bilophila	0.217329	0.217329	0.0934525		0.00648976	0.0124086	0.0368649	0.0657355	1	51600	0.00193798	1	64268	0.00155598	3	55859	0.00537067	1	61092	0.00163688	0	48621	0	3	60804	0.00493389	0	57305	0	20	48511	0.0412278	1	57317	0.00174468	0	49321	0	0	69639	0	9	54007	0.0166645	33	61583	0.0535862	15	62877
Butyricicoccus	0.287168	0.287168	0.0704316		0.129624	0.0581291	0.0983798	0.0553439	24	51600	0.0465116	159	64268	0.247402	77	55859	0.137847	42	61092	0.0687488	95	48621	0.195389	70	60804	0.115124	58	57305	0.101213	54	48511	0.111315	82	57317	0.143064	7	49321	0.0141927	137	69639	0.196729	37	54007	0.0685096	64	61583	0.103925	21	62877
Butyrivibrio	0.935084	0.935084	0.000427696		0.0187593	0.0222746	0.0198445	0.0296611	31	51600	0.0600775	0	64268	0	26	55859	0.0465458	0	61092	0	0	48621	0	6	60804	0.00986777	7	57305	0.0122153	0	48511	0	23	57317	0.0401277	1	49321	0.00202753	0	69639	0	42	54007	0.0777677	2	61583	0.00324765	0	62877
Clostridium IV	0.441436	0.441436	0.0374844		0.418645	0.310687	0.603882	0.586522	584	51600	1.13178	107	64268	0.16649	144	55859	0.257792	164	61092	0.268448	69	48621	0.141914	132	60804	0.217091	350	57305	0.610767	336	48511	0.692626	161	57317	0.280894	142	49321	0.28791	117	69639	0.168009	1192	54007	2.20712	234	61583	0.379975	244	62877
Clostridium XlVa	0.0368227	0.0368227	0.244853		0.49625	0.181831	0.31104	0.140834	323	51600	0.625969	203	64268	0.315865	446	55859	0.798439	315	61092	0.515616	72	48621	0.148084	258	60804	0.424314	379	57305	0.661373	219	48511	0.451444	301	57317	0.52515	141	49321	0.285882	80	69639	0.114878	201	54007	0.372174	237	61583	0.384846	136	62877
Clostridium XlVb	0.285217	0.285217	0.0709834		0.281968	0.103806	0.194186	0.199123	224	51600	0.434109	92	64268	0.143151	199	55859	0.356254	88	61092	0.144045	149	48621	0.306452	158	60804	0.259851	133	57305	0.232091	211	48511	0.434953	130	57317	0.226809	39	49321	0.0790738	131	69639	0.188113	102	54007	0.188864	48	61583	0.0779436	45	62877
Clostridium XVIII	0.722977	0.722977	0.00806988		0.0221045	0.0378714	0.028208	0.029245	1	51600	0.00193798	0	64268	0	4	55859	0.00716089	76	61092	0.124403	4	48621	0.0082269	21	60804	0.0345372	0	57305	0	11	48511	0.0226753	0	57317	0	7	49321	0.0141927	3	69639	0.00430793	19	54007	0.0351806	49	61583	0.0795674	2	62877
Enterococcus	0.0609138	0.0609138	0.202559		0.000388219	0.000731851	0.00343407	0.00421021	1	51600	0.00193798	1	64268	0.00155598	0	55859	0	0	61092	0	0	48621	0	0	60804	0	0	57305	0	0	48511	0	0	57317	0	0	49321	0	0	69639	0	0	54007	0	4	61583	0.0064953	3	62877
Enterorhabdus	0.669696	0.669696	0.0116642		0.00606702	0.00712313	0.00795532	0.0100163	11	51600	0.0213178	4	64268	0.00622394	1	55859	0.00179022	2	61092	0.00327375	0	48621	0	10	60804	0.0164463	1	57305	0.00174505	1	48511	0.00206139	1	57317	0.00174468	1	49321	0.00202753	0	69639	0	1	54007	0.00185161	3	61583	0.00487147	5	62877
Erysipelotrichaceae_incertae_sedis	0.1988	0.1988	0.100972		0.198034	0.221711	0.0893705	0.0584008	134	51600	0.25969	117	64268	0.18205	118	55859	0.211246	41	61092	0.0671119	72	48621	0.148084	478	60804	0.786132	17	57305	0.0296658	24	48511	0.0494733	28	57317	0.0488511	6	49321	0.0121652	69	69639	0.0990824	35	54007	0.0648064	43	61583	0.0698245	58	62877
Escherichia/Shigella	0.227481	0.227481	0.0896246		0.0523744	0.0753591	0.403724	0.788215	5	51600	0.00968992	13	64268	0.0202278	23	55859	0.0411751	22	61092	0.0360113	4	48621	0.0082269	14	60804	0.0230248	5	57305	0.00872524	126	48511	0.259735	37	57317	0.0645533	4	49321	0.00811014	12	69639	0.0172317	23	54007	0.0425871	129	61583	0.209473	387	62877
Eubacterium	0.939804	0.939804	0.000367659		0.027456	0.0239346	0.0265806	0.0216544	32	51600	0.0620155	50	64268	0.0777992	11	55859	0.0196924	8	61092	0.013095	2	48621	0.00411345	13	60804	0.0213802	5	57305	0.00872524	6	48511	0.0123683	16	57317	0.0279149	2	49321	0.00405507	3	69639	0.00430793	8	54007	0.0148129	12	61583	0.0194859	38	62877
Flavonifractor	0.0432698	0.0432698	0.231423		0.00998652	0.00542459	0.00431198	0.00490346	8	51600	0.0155039	10	64268	0.0155598	11	55859	0.0196924	6	61092	0.00982125	3	48621	0.00617017	5	60804	0.00822314	1	57305	0.00174505	3	48511	0.00618416	4	57317	0.00697873	0	49321	0	2	69639	0.00287195	8	54007	0.0148129	2	61583	0.00324765	1	62877
Gemella	0.291845	0.291845	0.069127		0.00568644	0.00269131	0.00393002	0.00367811	4	51600	0.00775194	2	64268	0.00311197	4	55859	0.00716089	6	61092	0.00982125	0	48621	0	3	60804	0.00493389	3	57305	0.00523515	3	48511	0.00618416	4	57317	0.00697873	1	49321	0.00202753	3	69639	0.00430793	7	54007	0.0129613	1	61583	0.00162382	0	62877
Helicobacter	0.00701657	0.00701657	0.373822		8.70893	4.79305	2.63372	2.81754	2589	51600	5.01744	7808	64268	12.1491	3663	55859	6.55758	988	61092	1.61723	7283	48621	14.9791	5608	60804	9.22308	9805	57305	17.1102	2894	48511	5.96566	3302	57317	5.76094	932	49321	1.88966	5809	69639	8.34159	3108	54007	5.75481	184	61583	0.298784	102	62877
Jeotgalicoccus	0.1762	0.1762	0.111238		0	0	0.544364	1.08803	0	51600	0	0	64268	0	0	55859	0	0	61092	0	0	48621	0	0	60804	0	0	57305	0	0	48511	0	0	57317	0	684	49321	1.38683	39	69639	0.0560031	0	54007	0	0	61583	0	13	62877
Lachnospiracea_incertae_sedis	0.279922	0.279922	0.0725036		0.167721	0.0777665	0.217719	0.0997077	113	51600	0.218992	40	64268	0.0622394	40	55859	0.0716089	48	61092	0.07857	67	48621	0.137801	147	60804	0.24176	160	57305	0.279208	90	48511	0.185525	134	57317	0.233788	53	49321	0.107459	60	69639	0.0861586	188	54007	0.348103	105	61583	0.170502	124	62877
Lactobacillus	0.961209	0.961209	0.000152523		4.1811	3.08975	4.10258	3.26476	2358	51600	4.56977	4536	64268	7.05794	988	55859	1.76874	5927	61092	9.70176	433	48621	0.890562	3660	60804	6.01934	301	57305	0.52526	493	48511	1.01626	3485	57317	6.08022	2328	49321	4.7201	509	69639	0.730912	995	54007	1.84235	2602	61583	4.22519	1695	62877
Marvinbryantia	0.829729	0.829729	0.00297762		0.0344421	0.0379064	0.0379708	0.0254519	18	51600	0.0348837	87	64268	0.135371	22	55859	0.0393849	9	61092	0.0147319	10	48621	0.0205672	3	60804	0.00493389	10	57305	0.0174505	19	48511	0.0391664	2	57317	0.00348937	6	49321	0.0121652	7	69639	0.0100518	33	54007	0.0611032	6	61583	0.00974295	42	62877
Mucispirillum	0.569578	0.569578	0.0206359		2.54999	2.41306	4.16231	7.47422	56	51600	0.108527	5191	64268	8.07711	1075	55859	1.92449	696	61092	1.13927	498	48621	1.02425	735	60804	1.2088	2759	57305	4.81459	429	48511	0.884336	2160	57317	3.76852	92	49321	0.186533	16055	69639	23.0546	100	54007	0.185161	371	61583	0.602439	477	62877
Oceanobacillus	0.332195	0.332195	0.0588235		0	0	0.634168	1.7937	0	51600	0	0	64268	0	0	55859	0	0	61092	0	0	48621	0	0	60804	0	0	57305	0	0	48511	0	0	57317	0	2815	49321	5.70751	0	69639	0	0	54007	0	0	61583	0	0	62877
Odoribacter	0.165296	0.165296	0.116703		0.964325	1.41697	0.213372	0.355417	57	51600	0.110465	185	64268	0.287857	88	55859	0.15754	112	61092	0.18333	2136	48621	4.39316	115	60804	0.189132	1451	57305	2.53207	353	48511	0.72767	56	57317	0.0977023	24	49321	0.0486608	467	69639	0.670601	31	54007	0.0574	8	61583	0.0129906	4	62877
Okibacterium	0.427647	0.427647	0.0397566		0.0131673	0.0173196	0.0213811	0.0226894	3	51600	0.00581395	2	64268	0.00311197	0	55859	0	1	61092	0.00163688	9	48621	0.0185105	5	60804	0.00822314	9	57305	0.0157054	3	48511	0.00618416	34	57317	0.0593192	12	49321	0.0243304	1	69639	0.00143598	3	54007	0.00555484	1	61583	0.00162382	3	62877
Olsenella	0.00629983	0.00629983	0.381577		0.0185812	0.0165116	0.000225282	0.000637192	16	51600	0.0310078	23	64268	0.0357876	0	55859	0	20	61092	0.0327375	1	48621	0.00205672	24	60804	0.0394711	0	57305	0	0	48511	0	15	57317	0.0261702	1	49321	0.00202753	0	69639	0	0	54007	0	0	61583	0	0	62877
Oscillibacter	0.302457	0.302457	0.0662566		1.24488	0.724778	0.916991	0.48194	236	51600	0.457364	163	64268	0.253625	568	55859	1.01685	690	61092	1.12944	1405	48621	2.8897	939	60804	1.54431	562	57305	0.980717	818	48511	1.68622	714	57317	1.2457	147	49321	0.298047	146	69639	0.209653	416	54007	0.770271	564	61583	0.915837	790	62877
Parabacteroides	0.395383	0.395383	0.0455036		0.0822848	0.0557758	0.109048	0.0663446	85	51600	0.164729	119	64268	0.185162	23	55859	0.0411751	62	61092	0.101486	37	48621	0.0760988	27	60804	0.044405	19	57305	0.0331559	39	48511	0.0803941	8	57317	0.0139575	64	49321	0.129762	120	69639	0.172317	47	54007	0.0870258	27	61583	0.0438433	20	62877
Parasutterella	0.0320316	0.0320316	0.256346		0.244062	0.148713	0.106814	0.0721629	181	51600	0.350775	245	64268	0.381216	90	55859	0.16112	244	61092	0.399398	3	48621	0.00617017	237	60804	0.389777	26	57305	0.0453713	161	48511	0.331883	75	57317	0.130851	32	49321	0.0648811	28	69639	0.0402074	93	54007	0.1722	114	61583	0.185116	92	62877
Pediococcus	0.0936859	0.0936859	0.165648		0.000193854	0.000548301	1.75075	2.77807	0	51600	0	0	64268	0	0	55859	0	0	61092	0	0	48621	0	0	60804	0	0	57305	0	0	48511	0	1	57317	0.00174468	0	49321	0	0	69639	0	0	54007	0	3829	61583	6.21762	4597	62877
Peptococcus	0.589466	0.589466	0.0185999		0.0262746	0.0181168	0.0346261	0.0388822	8	51600	0.0155039	9	64268	0.0140039	12	55859	0.0214827	11	61092	0.0180056	30	48621	0.0617017	8	60804	0.013157	12	57305	0.0209406	28	48511	0.0577189	8	57317	0.0139575	9	49321	0.0182478	8	69639	0.0114878	4	54007	0.00740645	6	61583	0.00974295	41	62877
Prevotella	0.0240412	0.0240412	0.279663		0.650736	1.14206	3.85918	3.45734	6	51600	0.0116279	67	64268	0.104251	15	55859	0.0268533	652	61092	1.06724	83	48621	0.170708	227	60804	0.373331	125	57305	0.218131	1826	48511	3.76409	69	57317	0.120383	496	49321	1.00566	242	69639	0.347506	414	54007	0.766567	1775	61583	2.88229	1281	62877
Proteus	0.271796	0.271796	0.0749032		0.0123586	0.017876	0.0451669	0.079545	1	51600	0.00193798	4	64268	0.00622394	4	55859	0.00716089	2	61092	0.00327375	30	48621	0.0617017	0	60804	0	8	57305	0.0139604	4	48511	0.00824555	5	57317	0.00872341	0	49321	0	2	69639	0.00287195	138	54007	0.255522	29	61583	0.0470909	55	62877
Pseudoflavonifractor	0.0560647	0.0560647	0.209605		0.320115	0.0692917	0.240324	0.0848683	123	51600	0.238372	234	64268	0.3641	207	55859	0.370576	185	61092	0.302822	165	48621	0.33936	141	60804	0.231893	130	57305	0.226856	185	48511	0.381357	244	57317	0.425703	36	49321	0.0729912	135	69639	0.193857	93	54007	0.1722	156	61583	0.253317	149	62877
Roseburia	0.0408556	0.0408556	0.236217		0.0568666	0.0604353	0.00904617	0.00668007	54	51600	0.104651	0	64268	0	2	55859	0.00358044	15	61092	0.0245531	0	48621	0	53	60804	0.0871653	102	57305	0.177995	51	48511	0.105131	5	57317	0.00872341	8	49321	0.0162203	0	69639	0	3	54007	0.00555484	6	61583	0.00974295	3	62877
Ruminococcus	0.249082	0.249082	0.0820772		0.131708	0.190023	0.339716	0.453689	329	51600	0.637597	58	64268	0.0902471	3	55859	0.00537067	58	61092	0.0949388	13	48621	0.0267374	140	60804	0.230248	11	57305	0.0191955	19	48511	0.0391664	24	57317	0.0418724	160	49321	0.324405	13	69639	0.0186677	16	54007	0.0296258	466	61583	0.756702	919	62877
Saccharibacteria_genera_incertae_sedis	0.493495	0.493495	0.0297808		0.221563	0.29185	0.133999	0.199295	89	51600	0.172481	105	64268	0.163378	5	55859	0.00895111	98	61092	0.160414	0	48621	0	234	60804	0.384843	38	57305	0.0663118	478	48511	0.985344	30	57317	0.0523405	16	49321	0.0324405	19	69639	0.0272836	0	54007	0	142	61583	0.230583	0	62877
Staphylococcus	0.104956	0.104956	0.155846		0.000650904	0.00133962	0.273617	0.449216	0	51600	0	0	64268	0	0	55859	0	0	61092	0	2	48621	0.00411345	0	60804	0	0	57305	0	0	48511	0	1	57317	0.00174468	645	49321	1.30776	5	69639	0.00717989	14	54007	0.0259226	9	61583	0.0146144	48	62877
Streptococcus	0.855592	0.855592	0.00213335		0.0111961	0.00506283	0.0118355	0.00836591	3	51600	0.00581395	3	64268	0.00466795	11	55859	0.0196924	6	61092	0.00982125	5	48621	0.0102836	9	60804	0.0148017	3	57305	0.00523515	8	48511	0.0164911	8	57317	0.0139575	4	49321	0.00811014	1	69639	0.00143598	4	54007	0.00740645	6	61583	0.00974295	3	62877
Streptophyta	0.749187	0.749187	0.00656933		0.109369	0.165091	0.0881226	0.08293	19	51600	0.0368217	9	64268	0.0140039	11	55859	0.0196924	11	61092	0.0180056	59	48621	0.121347	59	60804	0.0970331	43	57305	0.0750371	18	48511	0.037105	324	57317	0.565277	64	49321	0.129762	42	69639	0.060311	3	54007	0.00555484	7	61583	0.0113668	17	62877
Tannerella	0.724136	0.724136	0.00799987		0.711056	0.372769	0.816584	0.742628	339	51600	0.656977	189	64268	0.294081	215	55859	0.384898	519	61092	0.849538	279	48621	0.573826	459	60804	0.754885	154	57305	0.268737	588	48511	1.2121	805	57317	1.40447	528	49321	1.07054	264	69639	0.379098	462	54007	0.855445	77	61583	0.125035	319	62877
Unclassified	0.486795	0.486795	0.0307002		37.2345	4.8701	35.6326	4.09767	21776	51600	42.2016	19612	64268	30.516	18078	55859	32.3636	23190	61092	37.9591	23140	48621	47.5926	21188	60804	34.8464	19949	57305	34.812	17911	48511	36.9215	21722	57317	37.898	17804	49321	36.0982	22000	69639	31.5915	18135	54007	33.579	22112	61583	35.906	19875	62877
Vampirovibrio	0.0285045	0.0285045	0.265883		1.50023	0.918812	0.602726	0.517514	755	51600	1.46318	207	64268	0.322089	1570	55859	2.81065	1101	61092	1.8022	212	48621	0.436026	450	60804	0.740083	1455	57305	2.53905	1247	48511	2.57055	469	57317	0.818256	102	49321	0.206808	221	69639	0.317351	334	54007	0.618438	846	61583	1.37376	158	62877
[truncated: 13 more columns]
