# Supplementary material for: Probiotic Lactobacillus Paracasei Expressing a Nucleic Acid-Hydrolyzing Minibody (3D8 Scfv) Enhances Probiotic Activities in Mice Intestine as Revealed by Metagenomic Analyses
Source: Genes (Basel). 2018 May 29;9(6):276. doi: 10.3390/genes9060276 (PMC6027128; doi:10.3390/genes9060276)
Supplement: Supplementary file 1 [file genes-09-00276-s001.zip › Table S3.xlsx]

## Sheet: Sheet1
Table S3. Read number, mean value, and standard deviation for the identified 396 species in each condition.
Mean and SD indicate mean and standard deviation values, respectively. Green colored shells indicate five representative species, which were used for statistical tests. Gray colored shells indicate mean and SD values in each condition.
Family	Genus	Species	N0R1	N0R2	N0R3	Mean N0	SD N0	N7R1	N7R2	N7R3	Mean N7	SD N7	T0R1	T0R2	T0R3	Mean T0	SD T0	T7R1	T7R1	T7R1	Mean T7	SD T7	W0R1	W0R2	W0R3	Mean W0	SD W0	W7R1	W7R2	W7R3	Mean W7	SD W7
__Helicobacteraceae	__Helicobacter	__uncultured Helicobacter sp.	2589	7808	3663	4686.67	2250.25	932	5809	3108	3283	1994.87	988	7283	5608	4626.33	2662.02	184	102	2857	1047.67	1279.83	9805	2894	3302	5333.67	3166.09	766	266	181	404.333	258.081
__Bacteroidaceae	__Bacteroides	__uncultured bacterium	5478	10580	5055	7037.67	2510.75	2687	7416	7577	5893.33	2268.17	5362	3286	3845	4164.33	877.088	2956	14730	2894	6860	5564.99	1500	2122	2415	2012.33	381.511	4317	2800	1162	2759.67	1288.34
__"Rikenellaceae"	__Alistipes	__uncultured bacterium	254	1	4328	1527.67	1982.83	2031	1275	1202	1502.67	374.775	3737	2055	1897	2563	832.646	4	467	1363	611.333	564.118	5584	4147	7172	5634.33	1235.46	5258	2658	2027	3314.33	1398.31
__"Porphyromonadaceae"	__	__uncultured bacterium	6150	5303	3030	4827.67	1317.33	3430	2658	4337	3475	686.187	6389	2165	4344	4299.33	1724.73	5753	1965	2297	3338.33	1712.8	2545	2870	4380	3265	799.51	2117	7161	3863	4380.33	2091.44
__"Rikenellaceae"	__Alistipes	__uncultured bacterium	2501	77	5683	2753.67	2295.6	2543	2303	3742	2862.67	629.455	4054	2489	5189	3910.67	1106.92	3	888	1627	839.333	663.888	3235	3966	1328	2843	1112.06	1746	490	2222	1486	730.596
__Bacteroidaceae	__Bacteroides	__uncultured bacterium	841	675	932	816	106.399	2289	2386	3870	2848.33	723.512	1718	143	1699	1186.67	738.025	8028	3732	7535	6431.67	1919.53	610	515	157	427.333	195.049	1433	226	937	865.333	495.355
__Lachnospiraceae	__	__uncultured bacterium	526	2814	1979	1773	945.362	179	9203	832	3404.67	4108.7	1120	405	1785	1103.33	563.506	553	93	550	398.667	216.142	1511	1255	1278	1348	115.64	649	224	130	334.333	225.788
__"Rikenellaceae"	__Alistipes	__uncultured bacterium	626	3167	4482	2758.33	1600.51	497	2329	1524	1450	749.739	926	1771	1620	1439	367.947	28	187	1029	414.667	439.222	4296	1770	5642	3902.67	1605.02	1249	577	1157	994.333	297.48
__Deferribacteraceae	__Mucispirillum	__uncultured bacterium	56	5176	1075	2102.33	2212.87	92	15987	100	5393	7491.09	696	498	735	643	103.759	371	477	760	536	164.197	2759	428	2159	1782	988.26	5717	12	117	1948.67	2664.96
__"Porphyromonadaceae"	__Barnesiella	__uncultured bacterium	1593	346	1165	1034.67	517.36	714	1694	655	1021	476.492	2282	318	2651	1750.33	1023.95	1004	2009	3866	2293	1185.54	733	1558	794	1028.33	375.358	1130	2894	86	1370	1158.85
__"Porphyromonadaceae"	__	__uncultured bacterium	951	1545	104	866.667	591.3	942	1330	982	1084.67	174.244	1034	1065	1272	1123.67	105.648	2469	3265	1528	2420.67	709.95	702	1214	341	752.333	358.173	2242	763	817	1274	684.834
__"Prevotellaceae"	__Prevotella	__uncultured bacterium	6	67	15	29.3333	26.8866	496	242	414	384	105.843	652	83	227	320.667	241.551	1775	1281	2869	1975	663.544	125	1826	69	673.333	815.379	1859	3973	7922	4584.67	2512.71
__"Porphyromonadaceae"	__Barnesiella	__uncultured bacterium	2564	2580	1733	2292.33	395.562	1524	898	1539	1320.33	298.698	1494	548	1915	1319	571.63	2053	1431	709	1397.67	549.192	661	992	1105	919.333	188.404	1495	2397	1498	1796.67	424.502
__	__	__uncultured bacterium	167	55	567	263	219.77	59	251	427	245.667	150.283	121	1936	161	739.333	846.329	105	7	36	49.3333	41.1042	1291	708	511	836.667	331.176	701	10	203	304.667	291.115
__"Porphyromonadaceae"	__	__uncultured bacterium	878	759	1356	997.667	257.995	565	920	918	801	166.879	822	730	779	777	37.5855	230	257	406	297.667	77.3922	1123	1133	1170	1142	20.2155	311	1806	2569	1562	937.832
__Lactobacillaceae	__Lactobacillus	__uncultured bacterium	1233	1052	671	985.333	234.228	1944	269	837	1016.67	695.517	2572	368	952	1297.33	932.325	775	1190	490	818.333	287.412	175	427	1178	593.333	426.03	405	1383	655	814.333	414.858
__"Porphyromonadaceae"	__	__uncultured bacterium	1202	605	525	777.333	302.056	986	447	941	791.333	244.173	647	611	952	736.667	152.971	986	1114	426	842	298.762	477	458	312	415.667	73.7127	310	331	631	424	146.622
__Lactobacillaceae	__Lactobacillus	__uncultured bacterium	701	1242	110	684.333	462.287	279	40	124	147.667	98.9961	1934	39	1946	1306.33	896.153	532	76	19	209	229.578	83	17	992	364	444.88	77	870	1462	803	567.405
__"Porphyromonadaceae"	__Barnesiella	__uncultured bacterium	926	1595	1281	1267.33	273.289	847	370	875	697.333	231.742	1174	175	1117	822	458.09	1776	46	781	867.667	708.923	374	787	969	710	248.935	346	264	573	394.333	130.696
__Bdellovibrionaceae	__Vampirovibrio	__uncultured bacterium	632	119	837	529.333	301.978	94	201	283	192.667	77.3836	773	207	404	461.333	234.598	754	154	477	461.667	245.189	1365	633	454	817.333	394.093	620	22	34	225.333	279.114
__Lachnospiraceae	__	__uncultured bacterium	11	36	76	41	26.7706	158	210	163	177	23.4236	66	278	800	381.333	308.434	4	384	282	223.333	160.585	436	0	767	401	314.103	407	258	36	233.667	152.434
__"Rikenellaceae"	__Alistipes	__uncultured bacterium	837	302	416	518.333	230.087	764	731	959	818	100.608	940	243	767	650	296.332	512	1847	794	1051	574.51	241	469	71	260.333	163.057	726	130	639	498.333	262.862
__Bacteroidaceae	__Bacteroides	__uncultured bacterium	830	811	518	719.667	142.811	546	1416	1120	1027.33	361.17	442	206	787	478.333	238.58	4020	891	2489	2466.67	1277.51	385	1378	131	631.333	538.06	572	398	807	592.333	167.591
__	__	__uncultured bacterium	345	182	849	458.667	283.916	1642	940	1914	1498.67	410.347	740	353	416	503	169.546	44	258	636	312.667	244.755	725	690	327	580.667	179.938	763	197	1585	848.333	569.852
__Ruminococcaceae	__	-	368	206	177	250.333	84.041	246	17	10	91	109.639	199	0	639	279.333	266.984	1402	714	958	1024.67	284.803	77	184	11	90.6667	71.285	112	307	324	247.667	96.1815
__"Porphyromonadaceae"	__Barnesiella	__uncultured bacterium	2050	1526	728	1434.67	543.555	863	296	544	567.667	232.081	665	270	994	643	295.981	1247	1587	1415	1416.33	138.808	583	412	1038	677.667	264.185	1040	495	1323	952.667	343.624
__"Porphyromonadaceae"	__	__uncultured bacterium	376	425	482	427.667	43.3154	313	291	334	312.667	17.5563	530	329	421	426.667	82.1557	434	167	157	252.667	128.287	506	627	840	657.667	138.068	322	713	1006	680.333	280.196
__"Porphyromonadaceae"	__Tannerella	__uncultured bacterium	339	189	215	247.667	65.4489	528	264	462	418	112.178	519	279	459	419	101.98	77	319	165	187	100.013	154	588	805	515.667	270.647	204	1430	690	774.667	504.08
__"Porphyromonadaceae"	__	__uncultured bacterium	1082	598	686	788.667	210.506	1143	622	1334	1033	300.9	703	263	841	602.333	246.47	408	3653	1139	1733.33	1389.83	311	617	534	487.333	129.209	493	1100	2034	1209	633.814
__Lactobacillaceae	__Pediococcus	__Pediococcus acidilactici	0	0	0	0	0	0	0	0	0	0	0	0	0	0	0	3829	4597	1271	3232.33	1421.87	0	0	1	0.333333	0.471405	1	1	2	1.33333	0.471405
__	__	__uncultured bacterium	168	186	83	145.667	44.9172	68	10	0	26	29.9778	48	13	118	59.6667	43.6527	837	235	1087	719.667	357.586	59	106	32	65.6667	30.576	107	3	13	41	46.8473
__Ruminococcaceae	__	__uncultured bacterium	111	474	61	215.333	184.04	46	116	78	80	28.6124	267	154	61	160.667	84.2312	131	209	658	332.667	232.239	354	161	326	280.333	85.1522	177	139	374	230	102.998
__	__	__uncultured bacterium	7	145	914	355.333	399.034	12	502	39	184.333	224.895	62	15	7	28	24.2625	3	118	0	40.3333	54.9323	843	13	448	434.667	338.977	25	3	28	18.6667	11.1455
__Lactobacillaceae	__Lactobacillus	__Lactobacillus paracasei	0	0	0	0	0	0	0	0	0	0	0	0	0	0	0	610	283	60	317.667	225.871	0	0	0	0	0	126	103	4561	1596.67	2096.12
__Carnobacteriaceae	__Atopostipes	__uncultured bacterium	0	0	0	0	0	3968	46	822	1612	1695.8	0	1	0	0.333333	0.471405	0	0	19	6.33333	8.95669	0	0	0	0	0	0	0	1230	410	579.828
__Lachnospiraceae	__	__uncultured bacterium	18	107	226	117	85.2095	34	0	5	13	14.9889	17	143	0	53.3333	63.7826	5	1	106	37.3333	48.5821	89	8	251	116	101.025	25	0	0	8.33333	11.7851
__"Porphyromonadaceae"	__Odoribacter	__uncultured bacterium	57	185	88	110	54.5222	24	467	31	174	207.202	112	2136	115	787.667	953.416	8	4	11	7.66667	2.86744	1451	353	56	620	599.985	15	17	720	250.667	331.87
__Ruminococcaceae	__Ruminococcus	__uncultured bacterium	329	58	3	130	142.494	160	13	16	63	68.6003	58	13	140	70.3333	52.5759	466	919	72	485.667	346.066	11	19	24	18	5.35413	47	12	156	71.6667	61.3207
__Lactobacillaceae	__Lactobacillus	__uncultured bacterium	195	1479	131	601.667	620.918	52	115	9	58.6667	43.5303	546	11	357	304.667	221.526	496	77	29	200.667	209.75	15	27	632	224.667	288.07	309	417	233	319.667	75.4954
__"Porphyromonadaceae"	__	__uncultured bacterium	211	376	87	224.667	118.379	249	70	106	141.667	77.306	333	36	258	209	126.103	469	328	133	310	137.761	39	88	613	246.667	259.808	86	484	1672	747.333	673.725
__"Porphyromonadaceae"	__	__uncultured bacterium	669	880	491	680	158.999	456	900	882	746	205.193	499	302	525	442	99.5624	178	517	172	289	161.239	261	334	941	512	304.809	428	1161	3807	1798.67	1451.29
__Lactobacillaceae	__Lactobacillus	__Lactobacillus reuteri	229	763	76	356	294.493	53	85	25	54.3333	24.513	875	15	405	431.667	351.6	189	69	85	114.333	53.1998	28	22	683	244.333	310.194	289	1383	846	839.333	446.649
__"Porphyromonadaceae"	__Barnesiella	__uncultured bacterium	164	563	181	302.667	184.214	305	314	540	386.333	108.721	158	81	212	150.333	53.7546	423	630	334	462.333	124.001	44	12	187	81	76.0833	125	109	6	80	52.732
__Bdellovibrionaceae	__Vampirovibrio	-	12	5	659	225.333	306.662	5	7	31	14.3333	11.8134	179	2	29	70	77.8588	83	4	18	35	34.419	59	489	13	187	214.37	14	10	13	12.3333	1.69967
-	-	-	265	95	110	156.667	76.8476	240	36	45	107	94.1169	330	22	344	232	148.602	403	507	549	486.333	61.3696	70	294	71	145	105.36	149	1183	967	766.333	445.338
__Ruminococcaceae	__Clostridium IV	__uncultured bacterium	410	1	0	137	193.041	1	0	1019	340	480.126	51	2	0	17.6667	23.5844	0	0	213	71	100.409	152	144	0	98.6667	69.8443	0	0	0	0	0
__"Porphyromonadaceae"	__Barnesiella	__uncultured bacterium	198	150	269	205.667	48.8831	191	460	208	286.333	122.997	433	84	344	287	148.07	285	534	226	348.333	133.477	146	459	226	277	132.773	110	1213	780	701	453.75
__Lachnospiraceae	__	__uncultured bacterium	113	1	76	63.3333	46.5928	22	0	136	52.6667	59.6061	154	11	22	62.3333	64.9735	25	67	77	56.3333	22.529	172	131	139	147.333	17.7451	81	35	32	49.3333	22.4252
__Ruminococcaceae	__Oscillibacter	__uncultured bacterium	30	32	80	47.3333	23.1132	70	33	139	80.6667	43.9267	188	196	411	265	103.289	188	265	262	238.333	35.6121	67	276	247	196.667	92.4494	278	235	162	225	47.8818
__	__	__uncultured bacterium	187	210	38	145	76.2408	57	20	44	40.3333	15.3261	33	17	114	54.6667	42.4604	26	40	12	26	11.431	20	268	50	112.667	110.518	59	350	161	190	120.557
__"Porphyromonadaceae"	__Barnesiella	__uncultured bacterium	252	201	196	216.333	25.3026	250	25	220	165	99.7497	258	60	169	162.333	80.9705	590	279	178	349	175.33	124	94	262	160	73.1574	177	594	569	446.667	190.956
__Ruminococcaceae	__	__uncultured bacterium	7	131	43	60.3333	52.0854	4	0	22	8.66667	9.56847	107	45	49	67	28.3314	271	64	261	198.667	95.3112	4	33	77	38	30.0111	3	335	18	118.667	153.093
__	__	__uncultured bacterium	121	37	172	110	55.6597	57	1	16	24.6667	23.669	49	495	75	206.333	204.394	41	16	17	24.6667	11.5566	335	137	369	280.333	102.298	213	16	5	78	95.565
__Lachnospiraceae	__	__uncultured bacterium	0	0	21	7	9.89949	2	0	0	0.666667	0.942809	0	9294	76	3123.33	4363.43	0	0	0	0	0	1	6	0	2.33333	2.62467	1929	453	1	794.333	823.277
__Staphylococcaceae	__Jeotgalicoccus	__uncultured bacterium	0	0	0	0	0	684	39	0	241	313.653	0	0	0	0	0	0	13	9	7.33333	5.4365	0	0	0	0	0	21	2	2329	784	1092.51
__"Porphyromonadaceae"	__Barnesiella	__uncultured bacterium	487	377	167	343.667	132.749	176	34	53	87.6667	62.9409	613	47	354	338	231.345	416	3	91	170	177.619	54	90	254	132.667	87.0453	110	1	0	37	51.6204
__"Porphyromonadaceae"	__Barnesiella	__uncultured bacterium	203	282	137	207.333	59.2753	297	81	351	243	116.653	302	16	372	230	153.996	305	126	80	170.333	97.0578	77	107	161	115	34.7563	71	161	132	121.333	37.5085
__Ruminococcaceae	__	__uncultured bacterium	179	0	48	75.6667	75.6498	0	0	3	1	1.41421	343	1	0	114.667	161.457	569	0	129	232.667	243.585	0	1	32	11	14.8549	2	9	3	4.66667	3.09121
__	__	__uncultured bacterium	30	0	50	26.6667	20.548	0	1	0	0.333333	0.471405	4	13	314	110.333	144.061	12	944	427	461	381.246	1	67	204	90.6667	84.5472	11	2	598	203.667	278.86
__	__	__uncultured bacterium	369	59	144	190.667	130.788	195	71	145	137	50.9379	340	123	18	160.333	134.08	97	89	31	72.3333	29.409	131	528	135	264.667	186.212	8	6	37	17	14.1657
__"Porphyromonadaceae"	__	__uncultured bacterium	144	60	190	131.333	53.8228	151	636	169	318.667	224.509	271	69	122	154	85.5141	52	466	100	206	184.889	50	124	64	79.3333	32.0971	91	702	674	489	281.661
__Ruminococcaceae	__Oscillibacter	__uncultured bacterium	112	43	111	88.6667	32.2938	27	64	114	68.3333	35.6495	274	233	230	245.667	20.0721	137	106	322	188.333	95.3601	243	168	260	223.667	39.9694	167	60	202	143	60.4042
__Planococcaceae	__	__uncultured bacterium	1	0	3	1.33333	1.24722	2410	0	30	813.333	1129.08	0	1	3	1.33333	1.24722	0	0	25	8.33333	11.7851	2	1	0	1	0.816497	0	0	633	211	298.399
__Lachnospiraceae	__	__uncultured bacterium	0	2	10	4	4.32049	485	0	510	331.667	234.746	0	0	0	0	0	0	0	0	0	0	0	0	0	0	0	3	0	0	1	1.41421
__"Porphyromonadaceae"	__Barnesiella	__uncultured bacterium	89	123	102	104.667	14.0079	231	153	448	277.333	124.81	109	115	81	101.667	14.8174	169	70	16	85	63.3561	114	128	104	115.333	9.84322	20	152	261	144.333	98.5371
__Lachnospiraceae	__	__uncultured bacterium	134	9	99	80.6667	52.6519	14	5	0	6.33333	5.79272	12	3	568	194.333	264.248	151	26	84	87	51.0751	98	90	7	65	41.142	82	26	0	36	34.215
__Desulfovibrionaceae	__	__uncultured bacterium	200	132	82	138	48.3598	41	30	56	42.3333	10.6562	57	78	74	69.6667	9.10433	28	43	565	212	249.684	127	167	76	123.333	37.241	170	165	43	126	58.7253
__Ruminococcaceae	__	__uncultured bacterium	149	177	268	198	50.8003	61	133	198	130.667	55.9543	460	249	230	313	104.234	115	191	231	179	48.111	200	214	115	176.333	43.7442	291	123	72	162	93.5628
__Enterobacteriaceae	__Escherichia/Shigella	__uncultured Shigella sp.	5	13	23	13.6667	7.36357	4	12	23	13	7.78888	22	4	14	13.3333	7.36357	129	387	22	179.333	153.202	5	126	37	56	51.1924	4	64	1775	614.333	821.081
__Verrucomicrobiaceae	__Akkermansia	__uncultured bacterium	16	6	0	7.33333	6.59966	0	0	570	190	268.701	0	0	0	0	0	1443	0	0	481	680.237	0	0	0	0	0	0	0	0	0	0
__Lachnospiraceae	__Clostridium XlVb	__uncultured bacterium	209	82	181	157.333	54.4814	36	110	95	80.3333	31.9409	83	127	148	119.333	27.0842	43	45	157	81.6667	53.275	133	205	118	152	37.9737	357	23	41	140.333	153.383
__	__Saccharibacteria_genera_incertae_sedis	__uncultured bacterium	89	105	5	66.3333	43.8584	16	19	0	11.6667	8.34	98	0	234	110.667	95.9491	142	0	0	47.3333	66.9394	38	478	30	182	209.329	12	329	183	174.667	129.549
__Ruminococcaceae	__Clostridium IV	__uncultured bacterium	75	88	91	84.6667	6.94422	47	48	124	73	36.0648	89	39	114	80.6667	31.1805	103	73	177	117.667	43.7061	57	95	54	68.6667	18.6607	64	203	359	208.667	120.5
__	__	__uncultured bacterium	216	273	186	225	36.0832	66	80	191	112.333	55.9186	185	471	368	341.333	118.272	113	80	387	193.333	137.604	188	135	158	160.333	21.7	121	81	90	97.3333	17.1335
__	__	__uncultured bacterium	35	0	4	13	15.6418	16	0	0	5.33333	7.54247	28	9	264	100.333	115.989	285	43	412	246.667	153.063	263	69	182	171.333	79.5585	48	69	96	71	19.6469
__	__	__uncultured bacterium	1	5	11	5.66667	4.10961	118	4	24	48.6667	49.7013	9	3	32	14.6667	12.4989	105	350	27	160.667	137.614	3	4	8	5	2.16025	54	140	240	144.667	76.0058
__	__	__uncultured bacterium	89	25	147	87	49.8264	54	1	9	21.3333	23.3286	44	473	45	187.333	201.997	27	12	13	17.3333	6.84755	356	127	256	246.333	93.7384	226	13	7	82	101.853
__Ruminococcaceae	__Oscillibacter	__uncultured bacterium	28	28	138	64.6667	51.8545	11	30	27	22.6667	8.34	88	287	163	179.333	82.0582	25	127	63	71.6667	42.0899	135	143	56	111.333	39.2626	95	29	57	60.3333	27.0473
__	__	__uncultured bacterium	55	73	199	109	64.0625	8	104	44	52	39.598	351	484	113	316	153.469	38	89	86	71	23.3666	88	132	61	93.6667	29.2613	19	2	3	8	7.78888
__"Porphyromonadaceae"	__	__uncultured bacterium	185	57	77	106.333	56.2218	159	40	72	90.3333	50.2814	163	30	243	145.333	87.8496	278	228	161	222.333	47.9328	45	37	75	52.3333	16.3571	100	196	616	304	224.071
__Lachnospiraceae	__	__uncultured bacterium	0	0	4	1.33333	1.88562	76	0	18	31.3333	32.4277	37	6	31	24.6667	13.4247	19	11	594	208	272.963	10	51	22	27.6667	17.2111	249	1	1	83.6667	116.908
__"Porphyromonadaceae"	__Barnesiella	__uncultured bacterium	141	265	96	167.333	71.4625	229	186	213	209.333	17.7451	169	33	133	111.667	57.5345	445	177	142	254.667	135.342	66	161	154	127	43.2281	160	359	644	387.667	198.629
__Bacteroidaceae	__Bacteroides	__uncultured bacterium	113	50	111	91.3333	29.2385	69	69	74	70.6667	2.35702	156	108	115	126.333	21.1713	30	99	58	62.3333	28.3353	109	210	39	119.333	70.1918	45	66	190	100.333	63.9809
__	__	__uncultured bacterium	312	200	137	216.333	72.371	105	124	33	87.3333	39.1947	404	89	429	307.333	154.722	376	282	288	315.333	42.9677	232	95	308	211.667	88.1375	64	206	492	254	177.996
__Ruminococcaceae	__Oscillibacter	__uncultured bacterium	41	13	195	83	80.0167	25	6	102	44.3333	41.5077	86	474	83	214.333	183.616	145	191	193	176.333	22.1711	54	136	96	95.3333	33.4797	62	50	50	54	5.65685
__	__	__uncultured bacterium	46	53	52	50.3333	3.09121	7	111	0	39.3333	50.7565	147	25	373	181.667	144.17	294	69	107	156.667	98.3407	131	30	74	78.3333	41.3468	64	27	40	43.6667	15.3261
__Lachnospiraceae	__	__uncultured bacterium	301	103	62	155.333	104.353	13	61	215	96.3333	86.1678	353	110	104	189	115.991	180	160	127	155.667	21.853	103	651	138	297.333	250.488	83	185	32	100	63.6082
__	__	-	96	0	7	34.3333	43.6985	1	0	184	61.6667	86.5037	120	0	123	81	57.2887	1	274	248	174.333	123.024	199	41	1896	712	839.696	0	8	110	39.3333	50.0755
__Lachnospiraceae	__	__uncultured bacterium	149	30	19	66	58.8614	24	164	6	64.6667	70.6226	153	11	197	120.333	79.3697	163	167	60	130	49.5244	297	11	6	104.667	136.016	90	142	7	79.6667	55.5958
__Lachnospiraceae	__	__uncultured bacterium	1	4	189	64.6667	87.9255	22	10	155	62.3333	65.7081	94	6	106	68.6667	44.582	2	0	10	4	4.32049	78	6	229	104.333	92.9241	3	68	0	23.6667	31.3723
__"Porphyromonadaceae"	__Barnesiella	__uncultured bacterium	111	69	112	97.3333	20.0389	152	42	98	97.3333	44.9098	113	38	169	106.667	53.6677	239	104	145	162.667	56.5116	51	101	15	55.6667	35.2641	65	30	60	51.6667	15.456
__	__	__uncultured bacterium	0	0	15	5	7.07107	17	61	6	28	23.7627	34	23	0	19	14.1657	43	8	0	17	18.6726	60	123	292	158.333	97.9535	23	6	4	11	8.52447
__	__	-	215	0	0	71.6667	101.352	2	0	358	120	168.293	0	0	76	25.3333	35.8267	0	0	219	73	103.238	374	0	0	124.667	176.305	133	0	0	44.3333	62.6968
__	__	__uncultured bacterium	105	80	468	217.667	177.306	11	234	92	112.333	92.1677	26	76	26	42.6667	23.5702	0	4	0	1.33333	1.88562	221	338	71	210	109.279	99	44	3	48.6667	39.3305
__Bacillaceae 2	__Oceanobacillus	-	0	0	0	0	0	2815	0	0	938.333	1327	0	0	0	0	0	0	0	0	0	0	0	0	0	0	0	0	0	0	0	0
__Bdellovibrionaceae	__Vampirovibrio	__uncultured bacterium	111	83	73	89	16.0831	3	11	20	11.3333	6.94422	145	3	17	55	63.8957	0	0	234	78	110.309	21	123	2	48.6667	53.1309	6	0	0	2	2.82843
__Ruminococcaceae	__	__uncultured bacterium	0	3	0	1	1.41421	15	1	0	5.33333	6.84755	0	0	16	5.33333	7.54247	0	0	3	1	1.41421	0	0	0	0	0	7	641	114	254	277.115
__Lachnospiraceae	__	__uncultured bacterium	210	153	10	124.333	84.1282	166	41	25	77.3333	63.0361	88	26	32	48.6667	27.9205	1	10	63	24.6667	27.3537	59	24	100	61	31.0591	187	31	65	94.3333	66.9793
__Ruminococcaceae	__Pseudoflavonifractor	__uncultured bacterium	123	234	207	188	47.2652	36	135	93	88	40.5709	185	165	141	163.667	17.9877	156	149	128	144.333	11.8977	130	185	244	186.333	46.5499	156	190	237	194.333	33.2098
__Ruminococcaceae	__Clostridium IV	__uncultured bacterium	82	2	40	41.3333	32.6735	90	59	4	51	35.5622	13	18	1	10.6667	7.13364	126	166	12	101.333	65.2448	126	93	36	85	37.1753	85	5	5	31.6667	37.7124
__Desulfovibrionaceae	__	__uncultured bacterium	99	218	53	123.333	69.5238	37	80	81	66	20.5102	70	57	67	64.6667	5.55778	39	50	91	60	22.3756	96	20	120	78.6667	42.625	67	226	70	121	74.2563
__Lachnospiraceae	__	__uncultured bacterium	16	3	14	11	5.71548	72	2	153	75.6667	61.7	175	47	103	108.333	52.3917	34	72	270	125.333	103.464	217	200	178	198.333	15.9652	76	35	16	42.3333	25.0377
__Lachnospiraceae	__	__uncultured bacterium	419	43	3	155	187.389	7	10	19	12	5.09902	0	1	0	0.333333	0.471405	34	1	0	11.6667	15.7973	53	2	1	18.6667	24.2808	5	0	3	2.66667	2.0548
__Lachnospiraceae	__	__uncultured bacterium	135	10	16	53.6667	57.5635	4	18	110	44	47.0177	140	56	47	81	41.8808	101	85	60	82	16.8721	39	186	43	89.3333	68.3732	36	86	11	44.3333	31.1805
__Lachnospiraceae	__	__uncultured bacterium	47	79	88	71.3333	17.5942	29	21	41	30.3333	8.21922	29	10	16	18.3333	7.93025	8	72	70	50	29.7097	24	85	59	56	24.9933	9	103	168	93.3333	65.2704
__Lachnospiraceae	__	__uncultured bacterium	50	0	33	27.6667	20.7579	6	0	0	2	2.82843	49	0	72	40.3333	30.0259	0	99	0	33	46.669	266	9	30	101.667	116.517	106	8	0	38	48.1941
__Lachnospiraceae	__Clostridium XlVa	__uncultured bacterium	12	16	155	61	66.4881	15	13	57	28.3333	20.2868	33	15	106	51.3333	39.3475	94	94	16	68	36.7696	176	30	101	102.333	59.6117	19	54	27	33.3333	14.9741
__	__	__uncultured bacterium	90	5	43	46	34.7659	18	20	144	60.6667	58.9312	123	105	70	99.3333	22.005	22	6	4	10.6667	8.05536	432	179	153	254.667	125.842	37	6	6	16.3333	14.6135
__Lachnospiraceae	__	__uncultured bacterium	149	0	0	49.6667	70.2393	84	0	0	28	39.598	0	0	0	0	0	10	0	1	3.66667	4.49691	1	0	0	0.333333	0.471405	508	10	3	173.667	236.427
__Lachnospiraceae	__Clostridium XlVa	__uncultured bacterium	9	84	68	53.6667	32.2525	3	22	28	17.6667	10.6562	158	36	46	80	55.3052	19	3	14	12	6.68331	62	54	34	50	11.7757	13	59	19	30.3333	20.4179
__Chloroplast	__Streptophyta	-	15	9	10	11.3333	2.62467	61	42	3	35.3333	24.1431	8	53	53	38	21.2132	6	16	31	17.6667	10.274	39	16	307	120.667	132.092	20	106	139	88.3333	50.162
__Lachnospiraceae	__	__uncultured bacterium	384	118	148	216.667	118.955	26	56	127	69.6667	42.3504	223	124	86	144.333	57.7485	99	124	96	106.333	12.5521	334	64	309	235.667	121.815	57	136	151	114.667	41.2338
__Lachnospiraceae	__	__uncultured bacterium	13	51	233	99	96.0139	24	0	0	8	11.3137	10	77	0	29	34.1858	2	2	42	15.3333	18.8562	45	10	135	63.3333	52.6519	20	0	2	7.33333	8.99383
__Lachnospiraceae	__	__uncultured bacterium	2	2	57	20.3333	25.9272	72	2	29	34.3333	28.8251	535	18	56	203	235.271	0	147	2	49.6667	68.8299	0	225	190	138.333	98.8546	304	1	1360	555	582.507
__"Porphyromonadaceae"	__Barnesiella	__uncultured bacterium	35	28	56	39.6667	11.8977	103	138	76	105.667	25.3815	63	52	57	57.3333	4.49691	131	157	43	110.333	48.7807	50	92	102	81.3333	22.529	96	167	62	108.333	43.7442
__Lachnospiraceae	__	__uncultured bacterium	117	0	46	54.3333	48.1271	60	0	3	21	27.6043	8	0	0	2.66667	3.77124	0	58	2	20	26.8825	202	17	63	94	78.6427	151	12	36	66.3333	60.6648
__Lachnospiraceae	__	__uncultured bacterium	11	18	117	48.6667	48.4034	2	6	2	3.33333	1.88562	61	31	47	46.3333	12.2565	13	27	6	15.3333	8.73053	22	192	60	91.3333	72.853	9	5	12	8.66667	2.86744
__	__	__uncultured bacterium	11	48	296	118.333	126.534	95	70	163	109.333	39.2966	80	32	22	44.6667	25.3158	56	3	7	22	24.097	293	365	80	246	121.004	43	6	1	16.6667	18.732
__"Porphyromonadaceae"	__Parabacteroides	__uncultured bacterium	85	119	23	75.6667	39.7436	64	120	47	77	31.1876	62	37	27	42	14.7196	27	20	33	26.6667	5.31246	19	39	8	22	12.8323	79	33	167	93	55.5938
__Lachnospiraceae	__	__uncultured bacterium	160	51	13	74.6667	62.3021	7	43	23	24.3333	14.7271	110	10	51	57	41.0447	18	7	21	15.3333	6.01849	22	24	30	25.3333	3.39935	4	56	8	22.6667	23.6267
__	__	__uncultured bacterium	14	21	86	40.3333	32.4174	12	37	17	22	10.8012	42	55	91	62.6667	20.7257	9	4	5	6	2.16025	63	11	52	42	22.3756	4	9	18	10.3333	5.79272
__Ruminococcaceae	__	__uncultured bacterium	98	4	11	37.6667	42.7577	138	0	1	46.3333	64.8194	130	1	4	45	60.1166	340	33	119	164	129.308	14	5	1	6.66667	5.4365	0	8	32	13.3333	13.5974
__Anaeroplasmataceae	__Anaeroplasma	__uncultured bacterium	2	0	0	0.666667	0.942809	68	0	0	22.6667	32.0555	0	0	42	14	19.799	44	0	183	75.6667	77.9929	0	0	0	0	0	219	28	0	82.3333	97.3116
__Lachnospiraceae	__	__uncultured bacterium	444	46	60	183.333	184.408	4	31	20	18.3333	11.0855	25	15	22	20.6667	4.18994	5	0	5	3.33333	2.35702	62	21	24	35.6667	18.6607	8	12	2	7.33333	4.10961
__Ruminococcaceae	__Butyricicoccus	__uncultured bacterium	15	159	69	81	59.397	2	132	37	57	54.9242	21	89	50	53.3333	27.8608	58	20	52	43.3333	16.68	55	23	76	51.3333	21.7919	50	50	66	55.3333	7.54247
__Ruminococcaceae	__Oscillibacter	__uncultured bacterium	4	20	9	11	6.68331	4	7	4	5	1.41421	11	182	13	68.6667	80.1429	25	71	84	60	25.3114	12	22	12	15.3333	4.71405	135	16	13	54.6667	56.8174
__Ruminococcaceae	__	__uncultured bacterium	64	0	0	21.3333	30.1699	48	0	3	17	21.9545	3	4	29	12	12.0277	107	31	42	60	33.5361	4	14	0	6	5.88784	10	90	0	33.3333	40.2768
__	__	__uncultured bacterium	1	0	77	26	36.0648	6	0	12	6	4.89898	35	0	37	24	16.9902	0	66	80	48.6667	34.8839	32	1	160	64.3333	68.8202	232	0	2	78	108.898
__	__	__uncultured bacterium	84	20	71	58.3333	27.6204	43	12	24	26.3333	12.7628	70	3	93	55.3333	38.1779	39	134	66	79.6667	39.9694	11	3	0	4.66667	4.6428	11	5	13	9.66667	3.39935
__	__	__uncultured bacterium	21	28	216	88.3333	90.3192	7	63	17	29	24.3858	35	25	17	25.6667	7.36357	23	3	1	9	9.93311	77	36	84	65.6667	21.1713	33	2	1	12	14.8549
__Lachnospiraceae	__	__uncultured bacterium	38	0	5	14.3333	16.8589	87	0	0	29	41.0122	84	0	8	30.6667	37.8535	94	41	90	75	24.097	9	92	3	34.6667	40.6147	60	18	2	26.6667	24.4586
__Sutterellaceae	__Parasutterella	__uncultured bacterium	109	191	53	117.667	56.6706	21	7	48	25.3333	17.0163	187	2	149	112.667	79.7761	39	31	8	26	13.1403	15	71	60	48.6667	24.2258	6	30	33	23	12.083
__"Porphyromonadaceae"	__Barnesiella	__uncultured bacterium	66	116	25	69	37.2111	127	7	77	70.3333	49.2161	52	3	62	39	25.7811	70	24	65	53	20.6074	7	22	56	28.3333	20.4993	90	15	19	41.3333	34.4513
__Lachnospiraceae	__	__uncultured bacterium	5	281	19	101.667	126.937	34	31	5	23.3333	13.0213	15	8	28	17	8.28654	268	19	12	99.6667	119.064	25	13	64	34	21.7715	5	124	19	49.3333	53.1058
__Lachnospiraceae	__	__uncultured bacterium	10	8	14	10.6667	2.49444	6	2	7	5	2.16025	14	1	70	28.3333	29.937	6	4	10	6.66667	2.49444	6	151	67	74.6667	59.4437	48	20	25	31	12.1929
__"Porphyromonadaceae"	__Barnesiella	__uncultured bacterium	47	18	46	37	13.4412	44	15	18	25.6667	13.0213	53	13	28	31.3333	16.4992	71	132	27	76.6667	43.0529	19	47	38	34.6667	11.6714	60	46	78	61.3333	13.0979
__	__	__uncultured bacterium	82	0	7	29.6667	37.1154	35	32	13	26.6667	9.74109	50	3	3	18.6667	22.156	119	49	57	75	31.2836	2	15	0	5.66667	6.64998	42	53	87	60.6667	19.1543
__Lachnospiraceae	__	__uncultured bacterium	54	16	0	23.3333	22.6471	122	9	32	54.3333	48.7602	49	8	17	24.6667	17.5942	200	10	25	78.3333	86.249	1	7	99	35.6667	44.8504	3	309	9	107	142.857
__"Porphyromonadaceae"	__Barnesiella	__uncultured bacterium	55	55	31	47	11.3137	111	5	66	60.6667	43.4383	32	7	40	26.3333	14.0554	67	87	86	80	9.20145	7	26	33	22	10.9848	44	14	17	25	13.4907
__Lachnospiraceae	__Clostridium XlVa	__uncultured bacterium	200	45	13	86	81.6619	9	10	7	8.66667	1.24722	6	0	64	23.3333	28.8598	12	4	52	22.6667	20.9974	6	24	74	34.6667	28.7673	12	43	268	107.667	114.077
__Lachnospiraceae	__Marvinbryantia	__uncultured bacterium	17	87	22	42	31.8852	5	7	33	15	12.7541	9	10	3	7.33333	3.09121	0	42	48	30	21.3542	6	19	2	9	7.25718	17	16	21	18	2.16025
__Staphylococcaceae	__Staphylococcus	__uncultured bacterium	0	0	0	0	0	645	5	14	221.333	299.6	0	2	0	0.666667	0.942809	9	48	29	28.6667	15.9234	0	0	1	0.333333	0.471405	46	458	12	172	202.708
__Ruminococcaceae	__	__uncultured bacterium	17	9	22	16	5.35413	24	19	48	30.3333	12.6579	46	7	34	29	16.3095	45	14	49	36	15.6418	37	28	20	28.3333	6.94422	17	105	39	53.6667	37.3928
__Ruminococcaceae	__	__uncultured bacterium	6	47	6	19.6667	19.3276	5	5	4	4.66667	0.471405	10	9	40	19.6667	14.3836	6	8	20	11.3333	6.18241	15	10	16	13.6667	2.62467	6	14	11	10.3333	3.29983
__Bacteroidaceae	__Bacteroides	__uncultured organism	19	201	26	82	84.1942	9	28	16	17.6667	7.84573	14	12	21	15.6667	3.85861	342	32	43	139	143.613	16	22	10	16	4.89898	35	3	22	20	13.1403
__Ruminococcaceae	__	__uncultured bacterium	22	0	17	13	9.4163	375	0	21	132	172.041	72	17	69	52.6667	25.2499	25	47	18	30	12.3558	73	3	26	34	29.1319	19	14	14	15.6667	2.35702
__Lachnospiraceae	__Roseburia	__uncultured bacterium	54	0	2	18.6667	24.9978	8	0	3	3.66667	3.29983	15	0	53	22.6667	22.306	6	3	2	3.66667	1.69967	102	51	5	52.6667	39.6176	12	5	6	7.66667	3.09121
__Ruminococcaceae	__	__uncultured bacterium	10	31	30	23.6667	9.67241	17	3	44	21.3333	17.0163	27	101	48	58.6667	31.1377	17	45	45	35.6667	13.1993	45	66	27	46	15.9374	61	5	27	31	23.0362
__"Porphyromonadaceae"	__	__uncultured bacterium	81	219	10	103.333	86.773	24	18	27	23	3.74166	66	4	54	41.3333	26.8494	177	85	51	104.333	53.2249	7	25	100	44	40.2741	19	67	37	41	19.799
__	__	__uncultured bacterium	14	14	0	9.33333	6.59966	10	25	37	24	11.0454	1	83	0	28	38.893	10	2	0	4	4.32049	24	43	27	31.3333	8.34	1	8	12	7	4.54606
__Lachnospiraceae	__Lachnospiracea_incertae_sedis	__uncultured bacterium	6	11	0	5.66667	4.49691	13	48	12	24.3333	16.7398	3	33	24	20	12.5698	16	25	81	40.6667	28.7557	12	36	4	17.3333	13.5974	28	99	92	73	31.9479
__Lachnospiraceae	__	__uncultured bacterium	0	0	1	0.333333	0.471405	20	0	4	8	8.64099	0	1	0	0.333333	0.471405	1	0	158	53	74.2473	0	0	0	0	0	17	0	153	56.6667	68.4706
__Ruminococcaceae	__	__uncultured bacterium	5	108	46	53	42.3399	16	31	6	17.6667	10.274	83	99	46	76	22.1961	27	56	27	36.6667	13.6707	15	57	37	36.3333	17.1529	33	29	72	44.6667	19.3964
__Lachnospiraceae	__	__uncultured bacterium	99	21	59	59.6667	31.8469	36	7	33	25.3333	13.0213	184	14	50	82.6667	73.1452	42	27	20	29.6667	9.17727	29	42	13	28	11.8603	16	50	8	24.6667	18.2087
__	__	__uncultured bacterium	11	0	12	7.66667	5.4365	2	3	0	1.66667	1.24722	0	0	31	10.3333	14.6135	0	0	0	0	0	3	0	0	1	1.41421	0	359	12	123.667	166.478
__Lachnospiraceae	__Clostridium XlVa	__uncultured bacterium	37	27	6	23.3333	12.9185	10	21	14	15	4.54606	25	1	12	12.6667	9.80929	13	23	34	23.3333	8.57645	29	27	8	21.3333	9.46338	9	13	45	22.3333	16.1107
__Lachnospiraceae	__Clostridium XlVa	-	0	0	0	0	0	93	0	0	31	43.8406	57	0	0	19	26.8701	57	0	0	19	26.8701	48	0	44	30.6667	21.746	1	0	13	4.66667	5.90668
__Lachnospiraceae	__	__uncultured bacterium	1	8	216	75	99.743	12	15	6	11	3.74166	4	2	4	3.33333	0.942809	7	3	95	35	42.4578	5	0	10	5	4.08248	4	30	1	11.6667	13.0213
__	__	__uncultured bacterium	31	5	7	14.3333	11.8134	16	8	17	13.6667	4.02768	28	0	5	11	12.1929	2	22	3	9	9.20145	176	7	3	62	80.6267	16	0	4	6.66667	6.79869
__Erysipelotrichaceae	__Erysipelotrichaceae_incertae_sedis	__uncultured bacterium	8	1	114	41	51.6978	0	27	7	11.3333	11.4407	3	28	430	153.667	195.664	0	1	0	0.333333	0.471405	13	1	3	5.66667	5.24934	1	16	13	10	6.48074
__Ruminococcaceae	__	__uncultured bacterium	23	6	18	15.6667	7.13364	20	0	0	6.66667	9.42809	18	3	41	20.6667	15.6276	32	40	27	33	5.35413	7	8	6	7	0.816497	21	51	7	26.3333	18.3545
__Ruminococcaceae	__	__uncultured bacterium	14	15	9	12.6667	2.62467	5	0	18	7.66667	7.58654	29	12	26	22.3333	7.4087	27	9	37	24.3333	11.5854	39	4	15	19.3333	14.6135	28	59	1	29.3333	23.6972
__Lachnospiraceae	__	__uncultured bacterium	2	1	11	4.66667	4.49691	0	0	6	2	2.82843	6	24	178	69.3333	77.1895	0	0	0	0	0	1	4	36	13.6667	15.8395	24	4	0	9.33333	10.4987
__Lachnospiraceae	__Lachnospiracea_incertae_sedis	__uncultured bacterium	74	6	1	27	33.2966	9	2	74	28.3333	32.4174	1	3	56	20	25.4689	8	0	40	16	17.282	45	1	51	32.3333	22.291	20	4	12	12	6.53197
__Lachnospiraceae	__	__uncultured bacterium	6	7	83	32	36.0648	3	34	36	24.3333	15.107	7	216	9	77.3333	98.0555	7	11	5	7.66667	2.49444	35	36	26	32.3333	4.49691	7	15	3	8.33333	4.98888
__Lachnospiraceae	__	__uncultured bacterium	1	1	32	11.3333	14.6135	0	6	1	2.33333	2.62467	0	11	10	7	4.96655	44	5	0	16.3333	19.6695	129	24	42	65	45.8476	61	0	0	20.3333	28.7557
__"Porphyromonadaceae"	__Barnesiella	__uncultured organism	144	128	75	115.667	29.4882	73	39	70	60.6667	15.3695	114	14	99	75.6667	44.0328	223	42	69	111.333	79.7259	19	63	177	86.3333	66.5799	88	77	35	66.6667	22.8376
__Ruminococcaceae	__	__uncultured bacterium	11	0	11	7.33333	5.18545	20	0	7	9	8.28654	10	4	32	15.3333	12.037	31	9	32	24	10.6145	5	17	10	10.6667	4.92161	13	33	74	40	25.3903
__Lachnospiraceae	__	__uncultured bacterium	5	0	1	2	2.16025	23	0	3	8.66667	10.2089	1	0	72	24.3333	33.7079	0	0	0	0	0	0	0	1	0.333333	0.471405	135	0	0	45	63.6396
__Lachnospiraceae	__	__uncultured bacterium	21	0	55	25.3333	22.6618	4	2	2	2.66667	0.942809	12	28	1	13.6667	11.0855	1	9	2	4	3.55903	171	1	22	64.6667	75.6762	7	1	4	4	2.44949
__Lachnospiraceae	__	__uncultured bacterium	1	8	16	8.33333	6.12826	0	7	2	3	2.94392	207	23	10	80	89.9593	67	4	2	24.3333	30.1809	8	2	13	7.66667	4.49691	2	0	0	0.666667	0.942809
__	__	__uncultured bacterium	77	13	0	30	33.6551	58	0	0	19.3333	27.3415	0	1	0	0.333333	0.471405	0	18	37	18.3333	15.107	9	0	0	3	4.24264	14	109	8	43.6667	46.2625
__"Porphyromonadaceae"	__	__uncultured bacterium	85	62	4	50.3333	34.0816	1	0	3	1.33333	1.24722	5	0	11	5.33333	4.49691	187	55	29	90.3333	69.1729	4	10	5	6.33333	2.62467	3	6	0	3	2.44949
__Lachnospiraceae	__	__uncultured bacterium	18	31	12	20.3333	7.93025	6	7	13	8.66667	3.09121	104	12	11	42.3333	43.6068	97	12	11	40	40.3072	21	8	4	11	7.25718	13	26	63	34	21.1818
__Ruminococcaceae	__Anaerotruncus	__uncultured bacterium	3	26	19	16	9.62635	5	63	13	27	25.6645	0	13	12	8.33333	5.90668	5	9	19	11	5.88784	49	10	13	24	17.72	124	2	5	43.6667	56.8174
__Ruminococcaceae	__	__uncultured bacterium	49	22	16	29	14.3527	14	32	15	20.3333	8.25967	60	19	39	39.3333	16.7398	24	35	33	30.6667	4.78423	69	28	29	42	19.0962	40	11	30	27	12.0277
__	__	__uncultured bacterium	5	45	19	23	16.5731	0	41	0	13.6667	19.3276	3	0	4	2.33333	1.69967	0	0	0	0	0	62	0	14	25.3333	26.5497	23	0	0	7.66667	10.8423
__Lachnospiraceae	__	__uncultured bacterium	1	0	0	0.333333	0.471405	1	0	0	0.333333	0.471405	0	0	4	1.33333	1.88562	0	0	7	2.33333	3.29983	55	0	0	18.3333	25.9272	186	0	1	62.3333	87.4465
__Lachnospiraceae	__Lachnospiracea_incertae_sedis	__uncultured bacterium	1	0	0	0.333333	0.471405	6	0	0	2	2.82843	4	0	26	10	11.431	0	0	20	6.66667	9.42809	87	3	29	39.6667	35.1125	13	3	16	10.6667	5.55778
__Lachnospiraceae	__	__uncultured bacterium	21	0	0	7	9.89949	3	4	2	3	0.816497	3	4	5	4	0.816497	6	38	25	23	13.1403	1	45	1	15.6667	20.7418	5	32	0	12.3333	14.0554
__Lachnospiraceae	__Lachnospiracea_incertae_sedis	__uncultured bacterium	24	21	1	15.3333	10.2089	14	3	7	8	4.54606	1	0	9	3.33333	4.02768	71	69	0	46.6667	33.0084	0	0	5	1.66667	2.35702	10	0	4	4.66667	4.10961
__Lachnospiraceae	__	__uncultured bacterium	83	89	63	78.3333	11.1156	4	14	24	14	8.16497	28	59	7	31.3333	21.3594	10	3	19	10.6667	6.54896	19	63	20	34	20.5102	7	12	15	11.3333	3.29983
__Lachnospiraceae	__	__uncultured bacterium	5	0	22	9	9.4163	4	0	9	4.33333	3.68179	6	16	28	16.6667	8.99383	4	1	3	2.66667	1.24722	16	12	13	13.6667	1.69967	6	0	0	2	2.82843
__	__	__uncultured bacterium	15	10	0	8.33333	6.2361	6	4	9	6.33333	2.0548	37	15	18	23.3333	9.74109	56	44	64	54.6667	8.21922	22	24	34	26.6667	5.24934	13	3	87	34.3333	37.4641
__Lachnospiraceae	__Butyrivibrio	__uncultured bacterium	31	0	26	19	13.5892	1	0	42	14.3333	19.5675	0	0	6	2	2.82843	2	0	4	2	1.63299	7	0	23	10	9.62635	9	0	49	19.3333	21.2968
__	__	__uncultured bacterium	0	7	39	15.3333	16.9771	0	0	0	0	0	46	3	19	22.6667	17.7451	42	8	8	19.3333	16.0278	51	0	1	17.3333	23.8094	5	0	0	1.66667	2.35702
__Erysipelotrichaceae	__Erysipelotrichaceae_incertae_sedis	__uncultured bacterium	37	112	2	50.3333	45.8863	3	42	22	22.3333	15.9234	16	17	20	17.6667	1.69967	37	29	18	28	7.78888	1	9	23	11	9.09212	13	62	122	65.6667	44.5745
__Lachnospiraceae	__Clostridium XlVa	__uncultured bacterium	12	21	75	36	27.8209	0	12	32	14.6667	13.1993	13	13	11	12.3333	0.942809	1	3	3	2.33333	0.942809	39	2	26	22.3333	15.3261	7	35	0	14	15.1217
__Ruminococcaceae	__	__uncultured bacterium	100	4	14	39.3333	43.0916	8	3	12	7.66667	3.68179	12	0	29	13.6667	11.8977	11	2	13	8.66667	4.78423	4	32	11	15.6667	11.8977	21	5	0	8.66667	8.95669
__	__	__uncultured bacterium	63	26	72	53.6667	19.9053	1	37	2	13.3333	16.7398	16	4	2	7.33333	6.18241	4	0	0	1.33333	1.88562	31	15	0	15.3333	12.6579	0	4	8	4	3.26599
__Lachnospiraceae	__	__uncultured bacterium	9	11	5	8.33333	2.49444	1	13	18	10.6667	7.13364	15	41	2	19.3333	16.2138	19	20	6	15	6.37704	93	28	21	47.3333	32.4174	6	2	14	7.33333	4.98888
__Peptococcaceae 1	__Peptococcus	__uncultured bacterium	8	9	12	9.66667	1.69967	9	8	4	7	2.16025	11	30	8	16.3333	9.74109	6	41	76	41	28.5774	12	28	8	16	8.64099	19	11	6	12	5.35413
__	__	__uncultured bacterium	50	1	0	17	23.3381	30	10	4	14.6667	11.1156	14	1	40	18.3333	16.2138	29	1	46	25.3333	18.5532	45	1	27	24.3333	18.0616	5	7	138	50	62.2308
__Ruminococcaceae	__	__uncultured bacterium	38	0	17	18.3333	15.5421	10	1	0	3.66667	4.49691	26	1	76	34.3333	31.1805	0	0	4	1.33333	1.88562	3	0	6	3	2.44949	3	42	61	35.3333	24.1431
__Lachnospiraceae	__Lachnospiracea_incertae_sedis	__uncultured bacterium	4	0	0	1.33333	1.88562	11	0	8	6.33333	4.6428	22	30	28	26.6667	3.39935	0	17	66	27.6667	27.9802	7	38	38	27.6667	14.6135	12	41	2	18.3333	16.5395
__Lachnospiraceae	__Clostridium XlVa	__uncultured bacterium	12	3	121	45.3333	53.6304	2	1	48	17	21.9241	14	6	9	9.66667	3.29983	31	3	2	12	13.4412	3	73	3	26.3333	32.9983	3	10	1	4.66667	3.85861
__Microbacteriaceae	__Okibacterium	__uncultured bacterium	3	2	0	1.66667	1.24722	12	1	3	5.33333	4.78423	1	9	5	5	3.26599	1	3	7	3.66667	2.49444	9	3	34	15.3333	13.4247	11	27	48	28.6667	15.1511
__	__	__uncultured bacterium	6	3	29	12.6667	11.6142	3	12	7	7.33333	3.68179	11	11	10	10.6667	0.471405	6	0	10	5.33333	4.10961	30	31	6	22.3333	11.5566	8	8	6	7.33333	0.942809
__"Porphyromonadaceae"	__Barnesiella	__uncultured bacterium	46	48	13	35.6667	16.0485	29	5	13	15.6667	9.97775	36	17	25	26	7.78888	38	133	64	78.3333	40.086	4	11	28	14.3333	10.0775	100	22	38	53.3333	33.6386
__	__	__uncultured bacterium	12	48	66	42	22.4499	11	12	26	16.3333	6.84755	9	0	45	18	19.4422	1	9	7	5.66667	3.39935	38	47	9	31.3333	16.2138	18	2	0	6.66667	8.05536
__	__	__uncultured bacterium	3	4	31	12.6667	12.9701	5	10	33	16	12.1929	6	23	46	25	16.3911	3	0	9	4	3.74166	41	1	148	63.3333	62.0555	7	2	2	3.66667	2.35702
__Erysipelotrichaceae	__	__uncultured bacterium	123	289	1	137.667	118.032	40	143	32	71.6667	50.5459	48	3	32	27.6667	18.625	124	28	46	66	41.6653	3	39	0	14	17.72	35	18	21	24.6667	7.4087
__Bifidobacteriaceae	__Bifidobacterium	__uncultured Bifidobacterium sp.	61	20	1	27.3333	25.0377	0	0	0	0	0	53	0	172	75	71.9213	0	0	0	0	0	0	1	52	17.6667	24.2808	0	0	0	0	0
__Lachnospiraceae	__	__uncultured bacterium	3	0	1	1.33333	1.24722	1	0	55	18.6667	25.6948	1	0	29	10	13.4412	0	0	64	21.3333	30.1699	2	0	1	1	0.816497	3	0	22	8.33333	9.74109
__"Porphyromonadaceae"	__Barnesiella	__uncultured bacterium	44	53	26	41	11.225	38	21	36	31.6667	7.58654	25	4	13	14	8.60233	89	139	67	98.3333	30.1257	3	12	19	11.3333	6.54896	17	33	37	29	8.64099
__Eubacteriaceae	__Eubacterium	__uncultured bacterium	32	50	11	31	15.9374	2	3	8	4.33333	2.62467	8	2	13	7.66667	4.49691	12	38	15	21.6667	11.6142	5	6	16	9	4.96655	13	36	11	20	11.3431
__Lachnospiraceae	__	__uncultured bacterium	0	0	0	0	0	0	0	0	0	0	462	0	0	154	217.789	0	2	0	0.666667	0.942809	1	0	0	0.333333	0.471405	0	0	0	0	0
__	__	__uncultured bacterium	8	1	6	5	2.94392	18	7	6	10.3333	5.4365	13	31	7	17	10.198	15	0	0	5	7.07107	39	29	35	34.3333	4.10961	7	1	2	3.33333	2.62467
__Ruminococcaceae	__	-	12	7	1	6.66667	4.49691	32	0	7	13	13.7356	40	1	31	24	16.6733	243	1	16	86.6667	110.714	11	7	8	8.66667	1.69967	16	35	15	22	9.20145
__Sutterellaceae	__Parasutterella	__uncultured bacterium	72	54	37	54.3333	14.2906	11	21	45	25.6667	14.2673	57	1	88	48.6667	36.0031	75	61	8	48	28.856	11	90	15	38.6667	36.3349	9	90	13	37.3333	37.2767
__Lachnospiraceae	__	__uncultured bacterium	4	8	4	5.33333	1.88562	10	19	0	9.66667	7.7603	2	47	11	20	19.4422	17	54	0	23.6667	22.5438	35	17	8	20	11.225	17	21	13	17	3.26599
__Ruminococcaceae	__	__uncultured bacterium	6	34	8	16	12.7541	1	8	5	4.66667	2.86744	8	1	9	6	3.55903	4	7	8	6.33333	1.69967	8	9	12	9.66667	1.69967	8	6	4	6	1.63299
__Erysipelotrichaceae	__	__uncultured bacterium	83	51	8	47.3333	30.7282	8	1	1	3.33333	3.29983	16	24	48	29.3333	13.5974	118	5	4	42.3333	53.506	11	6	3	6.66667	3.29983	18	28	5	17	9.4163
__Lachnospiraceae	__	__uncultured bacterium	3	0	6	3	2.44949	1	0	2	1	0.816497	1	3	3	2.33333	0.942809	0	9	0	3	4.24264	34	1	6	13.6667	14.522	0	129	52	60.3333	52.9927
__Lachnospiraceae	__	__uncultured bacterium	0	0	0	0	0	7	0	0	2.33333	3.29983	0	0	0	0	0	184	0	0	61.3333	86.7384	0	0	0	0	0	2	0	0	0.666667	0.942809
__	__	__uncultured bacterium	20	15	8	14.3333	4.92161	19	4	32	18.3333	11.4407	14	2	25	13.6667	9.39267	60	29	13	34	19.5107	13	28	14	18.3333	6.84755	8	100	71	59.6667	38.4043
__Lachnospiraceae	__	__uncultured bacterium	0	0	0	0	0	287	0	0	95.6667	135.293	0	0	0	0	0	0	12	0	4	5.65685	0	0	0	0	0	0	0	0	0	0
__	__	__uncultured bacterium	8	7	3	6	2.16025	0	75	0	25	35.3553	0	36	0	12	16.9706	0	0	4	1.33333	1.88562	6	5	10	7	2.16025	4	0	0	1.33333	1.88562
__"Rikenellaceae"	__Alistipes	__uncultured bacterium	44	22	5	23.6667	15.9652	22	17	30	23	5.35413	21	10	52	27.6667	17.7826	19	169	46	78	65.284	5	13	1	6.33333	4.98888	1	19	22	14	9.27362
__Ruminococcaceae	__Clostridium IV	__uncultured bacterium	10	2	9	7	3.55903	1	4	43	16	19.1311	8	0	8	5.33333	3.77124	4	5	1	3.33333	1.69967	13	1	61	25	25.923	0	4	0	1.33333	1.88562
__Aerococcaceae	__Aerococcus	__uncultured bacterium	0	0	0	0	0	0	0	0	0	0	0	0	0	0	0	31	243	0	91.3333	107.989	0	0	0	0	0	2	9	6	5.66667	2.86744
__Ruminococcaceae	__Oscillibacter	__uncultured bacterium	0	2	1	1	0.816497	0	0	4	1.33333	1.88562	12	4	8	8	3.26599	7	1	8	5.33333	3.09121	1	9	3	4.33333	3.39935	2	14	10	8.66667	4.98888
__	__	__uncultured bacterium	9	36	79	41.3333	28.8251	5	78	19	34	31.6333	39	48	39	42	4.24264	17	0	3	6.66667	7.4087	178	81	24	94.3333	63.5732	37	4	8	16.3333	14.7045
__	__	__uncultured bacterium	0	0	6	2	2.82843	0	0	0	0	0	377	0	0	125.667	177.72	13	0	0	4.33333	6.12826	0	1	0	0.333333	0.471405	0	0	0	0	0
__	__	__uncultured bacterium	0	1	15	5.33333	6.84755	15	0	2	5.66667	6.64998	1	0	0	0.333333	0.471405	2	0	0	0.666667	0.942809	14	0	89	34.3333	39.0754	2	0	0	0.666667	0.942809
__Lachnospiraceae	__	__uncultured bacterium	10	4	30	14.6667	11.1156	12	1	7	6.66667	4.49691	21	17	42	26.6667	10.9646	10	4	26	13.3333	9.28559	25	45	12	27.3333	13.5728	78	1	3	27.3333	35.836
__Ruminococcaceae	__Oscillibacter	__uncultured bacterium	3	9	15	9	4.89898	4	0	6	3.33333	2.49444	18	10	8	12	4.32049	13	10	21	14.6667	4.6428	13	33	17	21	8.64099	1	5	11	5.66667	4.10961
__	__	__uncultured bacterium	20	29	21	23.3333	4.02768	16	5	10	10.3333	4.49691	23	11	37	23.6667	10.6249	24	10	45	26.3333	14.3836	24	23	34	27	4.96655	9	154	54	72.3333	60.5989
__Lachnospiraceae	__	__uncultured bacterium	0	0	25	8.33333	11.7851	0	0	1	0.333333	0.471405	0	0	1	0.333333	0.471405	0	24	2	8.66667	10.873	0	1	7	2.66667	3.09121	0	8	1	3	3.55903
__Erysipelotrichaceae	__Erysipelotrichaceae_incertae_sedis	__uncultured bacterium	74	0	0	24.6667	34.8839	2	0	2	1.33333	0.942809	17	27	7	17	8.16497	0	28	0	9.33333	13.1993	1	12	2	5	4.96655	14	0	0	4.66667	6.59966
__	__	__uncultured bacterium	0	0	0	0	0	0	0	0	0	0	31	0	9	13.3333	13.0213	0	0	0	0	0	25	87	3	38.3333	35.5653	19	0	0	6.33333	8.95669
__Lachnospiraceae	__	__uncultured bacterium	185	0	0	61.6667	87.2098	56	0	0	18.6667	26.3987	0	0	0	0	0	14	0	0	4.66667	6.59966	1	0	0	0.333333	0.471405	83	0	0	27.6667	39.1266
__Lachnospiraceae	__	__uncultured bacterium	9	16	27	17.3333	7.4087	3	4	1	2.66667	1.24722	4	1	4	3	1.41421	0	6	5	3.66667	2.62467	16	4	15	11.6667	5.4365	7	8	7	7.33333	0.471405
__Lachnospiraceae	__	__uncultured bacterium	35	3	16	18	13.1403	1	0	10	3.66667	4.49691	3	2	2	2.33333	0.471405	28	6	0	11.3333	12.037	3	61	8	24	26.2425	4	1	1	2	1.41421
__Lachnospiraceae	__	__uncultured bacterium	37	12	10	19.6667	12.2837	14	5	34	17.6667	12.1198	5	6	2	4.33333	1.69967	74	9	13	32	29.7433	7	8	4	6.33333	1.69967	15	36	10	20.3333	11.2645
__Ruminococcaceae	__	__uncultured bacterium	1	21	7	9.66667	8.37987	0	6	15	7	6.16441	46	23	10	26.3333	14.8847	43	12	29	28	12.6754	9	41	1	17	17.282	16	27	5	16	8.98146
__Lachnospiraceae	__	__uncultured bacterium	0	0	1	0.333333	0.471405	1	0	0	0.333333	0.471405	0	17	51	22.6667	21.2027	0	1	0	0.333333	0.471405	0	0	0	0	0	5	0	0	1.66667	2.35702
__Lachnospiraceae	__Clostridium XlVa	__uncultured bacterium	41	7	8	18.6667	15.7973	9	1	15	8.33333	5.73488	9	1	10	6.66667	4.02768	10	6	19	11.6667	5.4365	16	9	11	12	2.94392	13	24	25	20.6667	5.4365
__	__	__uncultured bacterium	2	0	13	5	5.71548	0	1	0	0.333333	0.471405	14	3	20	12.3333	7.03957	10	1	0	3.66667	4.49691	8	9	8	8.33333	0.471405	8	0	1	3	3.55903
__Ruminococcaceae	__	__uncultured bacterium	0	0	10	3.33333	4.71405	0	0	3	1	1.41421	0	0	9	3	4.24264	1	1	0	0.666667	0.471405	0	3	2	1.66667	1.24722	0	50	6	18.6667	22.291
__Ruminococcaceae	__	__uncultured bacterium	9	6	0	5	3.74166	6	0	0	2	2.82843	9	2	91	34	40.4063	40	6	4	16.6667	16.5193	1	1	0	0.666667	0.471405	1	0	0	0.333333	0.471405
__	__	-	21	0	1	7.33333	9.67241	23	14	0	12.3333	9.46338	33	0	92	41.6667	38.0555	25	7	25	19	8.48528	22	3	11	12	7.78888	10	29	16	18.3333	7.93025
__Erysipelotrichaceae	__Clostridium XVIII	-	1	0	4	1.66667	1.69967	7	3	19	9.66667	6.79869	76	4	21	33.6667	30.7282	49	2	41	30.6667	20.5318	0	11	0	3.66667	5.18545	1	23	0	8	10.6145
__Lachnospiraceae	__	__uncultured bacterium	0	2	25	9	11.3431	0	1	0	0.333333	0.471405	48	7	4	19.6667	20.0721	2	9	0	3.66667	3.85861	0	22	0	7.33333	10.3709	0	37	19	18.6667	15.107
__Lachnospiraceae	__	__uncultured bacterium	2	0	0	0.666667	0.942809	1	0	0	0.333333	0.471405	0	0	2	0.666667	0.942809	3	0	0	1	1.41421	14	0	0	4.66667	6.59966	82	6	0	29.3333	37.3214
__Lachnospiraceae	__	__uncultured bacterium	2	32	0	11.3333	14.6363	1	5	1	2.33333	1.88562	0	1	13	4.66667	5.90668	1	2	12	5	4.96655	15	1	4	6.66667	6.01849	5	35	6	15.3333	13.9124
__Lachnospiraceae	__	__uncultured bacterium	0	3	26	9.66667	11.6142	0	0	0	0	0	0	0	3	1	1.41421	0	4	0	1.33333	1.88562	19	0	4	7.66667	8.17856	0	0	0	0	0
__	__	__uncultured bacterium	8	0	7	5	3.55903	1	0	8	3	3.55903	19	16	12	15.6667	2.86744	16	2	15	11	6.37704	8	6	14	9.33333	3.39935	0	0	1	0.333333	0.471405
__"Porphyromonadaceae"	__Barnesiella	__uncultured bacterium	31	27	2	20	12.8323	14	0	3	5.66667	6.01849	19	4	21	14.6667	7.58654	12	11	0	7.66667	5.4365	2	7	10	6.33333	3.29983	11	2	27	13.3333	10.3387
__Lachnospiraceae	__	__uncultured bacterium	0	0	0	0	0	8	0	6	4.66667	3.39935	1	0	0	0.333333	0.471405	49	0	0	16.3333	23.0988	0	0	1	0.333333	0.471405	0	0	0	0	0
__	__	__uncultured bacterium	3	3	0	2	1.41421	0	36	0	12	16.9706	5	19	0	8	8.04156	4	0	0	1.33333	1.88562	18	7	18	14.3333	5.18545	1	2	0	1	0.816497
__Lachnospiraceae	__	__uncultured bacterium	5	13	15	11	4.32049	1	5	2	2.66667	1.69967	15	18	9	14	3.74166	11	3	3	5.66667	3.77124	21	0	3	8	9.27362	11	1	1	4.33333	4.71405
__Lachnospiraceae	-	-	11	0	27	12.6667	11.0855	0	0	6	2	2.82843	0	0	40	13.3333	18.8562	0	0	7	2.33333	3.29983	2	8	0	3.33333	3.39935	6	0	0	2	2.82843
__Lachnospiraceae	__	__uncultured bacterium	1	0	0	0.333333	0.471405	6	1	0	2.33333	2.62467	11	11	15	12.3333	1.88562	19	45	1	21.6667	18.0616	29	0	18	15.6667	11.9536	0	4	1	1.66667	1.69967
__Lachnospiraceae	__	__uncultured bacterium	0	4	2	2	1.63299	2	0	3	1.66667	1.24722	0	0	1	0.333333	0.471405	0	39	2	13.6667	17.932	0	0	25	8.33333	11.7851	11	0	1	4	4.96655
__	__	__uncultured Firmicutes bacterium	3	3	0	2	1.41421	0	0	1	0.333333	0.471405	39	18	27	28	8.60233	7	0	0	2.33333	3.29983	3	25	37	21.6667	14.0791	27	3	0	10	12.083
__Lachnospiraceae	__	__uncultured bacterium	4	0	5	3	2.16025	4	1	6	3.66667	2.0548	4	2	0	2	1.63299	2	0	7	3	2.94392	18	16	3	12.3333	6.64998	14	2	1	5.66667	5.90668
__Lachnospiraceae	__	__uncultured bacterium	6	22	1	9.66667	8.95669	1	0	2	1	0.816497	5	3	8	5.33333	2.0548	5	0	26	10.3333	11.2645	7	2	1	3.33333	2.62467	13	26	0	13	10.6145
__Coriobacteriaceae	__Enterorhabdus	__uncultured bacterium	11	4	1	5.33333	4.18994	1	0	1	0.666667	0.471405	2	0	10	4	4.32049	3	5	2	3.33333	1.24722	1	1	1	1	0	0	11	21	10.6667	8.57645
__Ruminococcaceae	__Butyricicoccus	__uncultured bacterium	9	0	7	5.33333	3.85861	3	5	0	2.66667	2.0548	17	6	20	14.3333	6.01849	0	1	3	1.33333	1.24722	0	10	6	5.33333	4.10961	30	1	3	11.3333	13.2246
__Chloroplast	__Streptophyta	__uncultured bacterium	4	0	1	1.66667	1.69967	3	0	0	1	1.41421	3	6	6	5	1.41421	1	1	3	1.66667	0.942809	4	2	17	7.66667	6.64998	1	13	21	11.6667	8.21922
__Ruminococcaceae	__	__uncultured bacterium	5	39	6	16.6667	15.7973	0	20	11	10.3333	8.17856	14	0	1	5	6.37704	10	1	0	3.66667	4.49691	0	0	4	1.33333	1.88562	0	9	46	18.3333	19.9053
__	__	__uncultured bacterium	0	0	34	11.3333	16.0278	1	0	0	0.333333	0.471405	0	2	5	2.33333	2.0548	9	0	0	3	4.24264	0	23	18	13.6667	9.87702	1	0	0	0.333333	0.471405
__Coriobacteriaceae	__Olsenella	__uncultured bacterium	16	23	0	13	9.62635	1	0	0	0.333333	0.471405	20	1	24	15	10.0333	0	0	0	0	0	0	0	15	5	7.07107	0	0	0	0	0
__"Porphyromonadaceae"	__Barnesiella	__uncultured bacterium	19	2	31	17.3333	11.8977	18	0	2	6.66667	8.05536	18	0	12	10	7.48331	4	0	17	7	7.25718	6	3	29	12.6667	11.6142	18	0	0	6	8.48528
__	__	__uncultured bacterium	0	4	0	1.33333	1.88562	0	1	3	1.33333	1.24722	12	0	0	4	5.65685	4	0	0	1.33333	1.88562	0	34	0	11.3333	16.0278	1	0	11	4	4.96655
__	__	__uncultured bacterium	0	5	8	4.33333	3.29983	11	1	1	4.33333	4.71405	28	26	1	18.3333	12.2837	1	0	0	0.333333	0.471405	9	6	3	6	2.44949	2	2	2	2	0
__	__	__uncultured bacterium	6	0	0	2	2.82843	11	0	0	3.66667	5.18545	7	6	0	4.33333	3.09121	7	0	13	6.66667	5.31246	1	0	0	0.333333	0.471405	52	0	0	17.3333	24.513
__Ruminococcaceae	__	__uncultured bacterium	0	17	0	5.66667	8.01388	0	2	5	2.33333	2.0548	15	7	0	7.33333	6.12826	11	12	15	12.6667	1.69967	3	26	1	10	11.3431	2	7	1	3.33333	2.62467
__Ruminococcaceae	__Clostridium IV	__uncultured bacterium	5	6	1	4	2.16025	3	5	1	3	1.63299	0	5	4	3	2.16025	0	0	2	0.666667	0.942809	2	3	3	2.66667	0.471405	3	7	2	4	2.16025
__	__	__uncultured bacterium	0	115	0	38.3333	54.2115	0	5	0	1.66667	2.35702	28	0	0	9.33333	13.1993	0	0	0	0	0	0	0	0	0	0	0	0	0	0	0
__Desulfovibrionaceae	__Bilophila	__uncultured bacterium	1	1	3	1.66667	0.942809	0	0	9	3	4.24264	1	0	3	1.33333	1.24722	33	15	124	57.3333	47.7098	0	20	1	7	9.20145	0	11	0	3.66667	5.18545
__	__	__uncultured bacterium	0	0	0	0	0	16	0	0	5.33333	7.54247	0	0	0	0	0	11	0	0	3.66667	5.18545	0	0	0	0	0	80	0	0	26.6667	37.7124
__Lachnospiraceae	__Clostridium XlVb	__uncultured bacterium	9	7	11	9	1.63299	1	8	5	4.66667	2.86744	5	7	4	5.33333	1.24722	5	0	21	8.66667	8.95669	0	4	8	4	3.26599	2	3	1	2	0.816497
__Enterobacteriaceae	__Proteus	-	1	4	4	3	1.41421	0	2	138	46.6667	64.5876	2	30	0	10.6667	13.6951	29	55	0	28	22.4648	8	4	5	5.66667	1.69967	1	0	8	3	3.55903
__Bdellovibrionaceae	__Vampirovibrio	__uncultured bacterium	0	0	1	0.333333	0.471405	0	2	0	0.666667	0.942809	4	0	0	1.33333	1.88562	9	0	2	3.66667	3.85861	10	2	0	4	4.32049	1	0	0	0.333333	0.471405
__Lachnospiraceae	__	__uncultured bacterium	1	35	0	12	16.2686	1	12	2	5	4.96655	4	1	2	2.33333	1.24722	1	0	8	3	3.55903	2	2	2	2	0	1	2	0	1	0.816497
__Ruminococcaceae	__Oscillibacter	__uncultured bacterium	4	7	12	7.66667	3.29983	1	3	5	3	1.63299	4	11	8	7.66667	2.86744	8	1	11	6.66667	4.18994	4	8	8	6.66667	1.88562	10	1	1	4	4.24264
__	__	__uncultured bacterium	0	0	8	2.66667	3.77124	0	0	0	0	0	0	0	2	0.666667	0.942809	7	0	18	8.33333	7.4087	0	0	0	0	0	0	0	49	16.3333	23.0988
__Ruminococcaceae	__Oscillibacter	__uncultured bacterium	5	5	5	5	0	3	1	6	3.33333	2.0548	2	3	6	3.66667	1.69967	7	10	9	8.66667	1.24722	6	15	5	8.66667	4.49691	9	8	1	6	3.55903
__"Porphyromonadaceae"	__Barnesiella	-	9	6	17	10.6667	4.6428	45	4	32	27	17.1075	4	2	12	6	4.32049	5	21	11	12.3333	6.59966	4	8	4	5.33333	1.88562	9	1	0	3.33333	4.02768
__"Porphyromonadaceae"	__Barnesiella	__uncultured bacterium	70	57	14	47	23.9305	0	2	4	2	1.63299	16	2	10	9.33333	5.73488	30	0	0	10	14.1421	17	2	7	8.66667	6.2361	0	0	0	0	0
__Lachnospiraceae	__	__uncultured bacterium	0	0	0	0	0	0	9	0	3	4.24264	7	0	4	3.66667	2.86744	0	5	0	1.66667	2.35702	0	1	2	1	0.816497	5	6	0	3.66667	2.62467
__Lachnospiraceae	__Lachnospiracea_incertae_sedis	__uncultured bacterium	1	2	30	11	13.4412	0	4	84	29.3333	38.6896	2	0	0	0.666667	0.942809	9	13	3	8.33333	4.10961	7	0	1	2.66667	3.09121	0	27	1	9.33333	12.4989
__Ruminococcaceae	__	__uncultured bacterium	3	0	18	7	7.87401	0	0	0	0	0	5	0	6	3.66667	2.62467	3	2	1	2	0.816497	7	8	0	5	3.55903	1	1	0	0.666667	0.471405
__Erysipelotrichaceae	__	__uncultured bacterium	13	33	3	16.3333	12.4722	0	3	0	1	1.41421	10	3	20	11	6.97615	6	0	4	3.33333	2.49444	0	2	9	3.66667	3.85861	14	7	9	10	2.94392
__Lachnospiraceae	__Lachnospiracea_incertae_sedis	__uncultured bacterium	3	0	8	3.66667	3.29983	0	3	3	2	1.41421	15	1	4	6.66667	6.01849	1	0	2	1	0.816497	2	12	6	6.66667	4.10961	1	0	0	0.333333	0.471405
__	__	__uncultured bacterium	19	0	7	8.66667	7.84573	1	0	1	0.666667	0.471405	3	1	12	5.33333	4.78423	8	9	1	6	3.55903	0	0	0	0	0	2	2	0	1.33333	0.942809
__Lachnospiraceae	__	__uncultured bacterium	8	0	0	2.66667	3.77124	16	0	0	5.33333	7.54247	11	0	0	3.66667	5.18545	4	0	0	1.33333	1.88562	0	1	0	0.333333	0.471405	23	1	0	8	10.6145
__Ruminococcaceae	__	__uncultured bacterium	0	19	1	6.66667	8.73053	1	6	0	2.33333	2.62467	2	3	3	2.66667	0.471405	0	5	11	5.33333	4.49691	5	0	3	2.66667	2.0548	2	8	6	5.33333	2.49444
__Lachnospiraceae	__	__uncultured bacterium	9	2	0	3.66667	3.85861	0	4	0	1.33333	1.88562	18	0	4	7.33333	7.71722	2	0	0	0.666667	0.942809	1	8	3	4	2.94392	1	0	3	1.33333	1.24722
__Lachnospiraceae	__	__uncultured bacterium	5	1	6	4	2.16025	0	0	3	1	1.41421	11	2	3	5.33333	4.02768	4	1	9	4.66667	3.29983	4	1	6	3.66667	2.0548	7	5	4	5.33333	1.24722
__Lachnospiraceae	__	__uncultured bacterium	1	0	7	2.66667	3.09121	2	0	0	0.666667	0.942809	38	14	4	18.6667	14.2673	10	10	1	7	4.24264	10	40	5	18.3333	15.456	1	3	3	2.33333	0.942809
-	-	-	3	0	0	1	1.41421	1	0	0	0.333333	0.471405	14	0	0	4.66667	6.59966	39	0	0	13	18.3848	0	0	0	0	0	0	0	0	0	0
__Ruminococcaceae	__Acetivibrio	-	1	1	0	0.666667	0.471405	14	0	0	4.66667	6.59966	13	0	4	5.66667	5.4365	32	0	8	13.3333	13.5974	0	0	0	0	0	21	0	0	7	9.89949
__Lachnospiraceae	__	__uncultured bacterium	0	1	1	0.666667	0.471405	0	1	0	0.333333	0.471405	1	0	1	0.666667	0.471405	2	0	7	3	2.94392	2	11	0	4.33333	4.78423	3	6	11	6.66667	3.29983
__	__	__uncultured bacterium	1	7	0	2.66667	3.09121	0	0	0	0	0	21	0	1	7.33333	9.67241	66	22	0	29.3333	27.4388	0	1	0	0.333333	0.471405	0	2	0	0.666667	0.942809
__Lachnospiraceae	__	__uncultured bacterium	1	0	0	0.333333	0.471405	0	3	1	1.33333	1.24722	3	1	2	2	0.816497	7	4	4	5	1.41421	5	0	2	2.33333	2.0548	17	1	3	7	7.11805
__Ruminococcaceae	__	-	7	1	14	7.33333	5.31246	0	0	0	0	0	7	0	5	4	2.94392	0	0	0	0	0	5	2	0	2.33333	2.0548	0	0	0	0	0
__Deferribacteraceae	__Mucispirillum	__uncultured bacterium	0	8	0	2.66667	3.77124	0	58	0	19.3333	27.3415	0	0	0	0	0	0	0	0	0	0	0	0	0	0	0	0	0	0	0	0
__Ruminococcaceae	__	__uncultured bacterium	20	0	1	7	9.20145	11	0	1	4	4.96655	0	0	0	0	0	26	24	8	19.3333	8.05536	1	0	0	0.333333	0.471405	7	9	0	5.33333	3.85861
__Lachnospiraceae	__Clostridium XlVb	__uncultured bacterium	6	3	7	5.33333	1.69967	2	13	1	5.33333	5.4365	0	7	5	4	2.94392	0	0	5	1.66667	2.35702	0	1	3	1.33333	1.24722	2	0	3	1.66667	1.24722
__Lachnospiraceae	__	__uncultured bacterium	0	0	0	0	0	3	0	1	1.33333	1.24722	2	0	0	0.666667	0.942809	1	0	7	2.66667	3.09121	0	4	0	1.33333	1.88562	3	4	0	2.33333	1.69967
__Ruminococcaceae	__	__uncultured bacterium	2	14	1	5.66667	5.90668	0	6	0	2	2.82843	1	1	2	1.33333	0.471405	2	1	15	6	6.37704	7	1	3	3.66667	2.49444	6	4	1	3.66667	2.0548
__Lachnospiraceae	-	-	4	7	0	3.66667	2.86744	4	0	0	1.33333	1.88562	3	5	0	2.66667	2.0548	0	0	0	0	0	16	1	24	13.6667	9.53357	0	0	26	8.66667	12.2565
__Bacillales_Incertae Sedis XI	__Gemella	__uncultured bacterium	4	2	4	3.33333	0.942809	1	3	7	3.66667	2.49444	6	0	3	3	2.44949	1	0	3	1.33333	1.24722	3	3	4	3.33333	0.471405	3	1	1	1.66667	0.942809
__Lachnospiraceae	__	__uncultured bacterium	15	0	0	5	7.07107	9	0	0	3	4.24264	0	0	0	0	0	0	0	0	0	0	39	0	0	13	18.3848	7	0	0	2.33333	3.29983
__	__	__uncultured bacterium	0	0	0	0	0	0	0	0	0	0	0	0	2	0.666667	0.942809	0	38	0	12.6667	17.9134	0	0	0	0	0	0	0	0	0	0
__	__	__uncultured bacterium	0	0	0	0	0	0	0	0	0	0	0	0	23	7.66667	10.8423	0	3	2	1.66667	1.24722	0	0	7	2.33333	3.29983	0	0	23	7.66667	10.8423
__	__	__uncultured bacterium	56	0	1	19	26.1661	1	0	0	0.333333	0.471405	0	0	0	0	0	32	0	10	14	13.3666	0	0	0	0	0	8	0	0	2.66667	3.77124
__Ruminococcaceae	__	__uncultured bacterium	0	1	0	0.333333	0.471405	0	0	0	0	0	0	2	0	0.666667	0.942809	0	5	2	2.33333	2.0548	3	0	3	2	1.41421	1	0	0	0.333333	0.471405
__Ruminococcaceae	__	__uncultured bacterium	2	0	1	1	0.816497	1	1	2	1.33333	0.471405	2	6	4	4	1.63299	6	0	3	3	2.44949	5	3	1	3	1.63299	6	1	2	3	2.16025
__Ruminococcaceae	__Oscillibacter	__uncultured bacterium	9	4	2	5	2.94392	2	2	9	4.33333	3.29983	4	5	9	6	2.16025	6	8	15	9.66667	3.85861	27	8	10	15	8.52447	15	3	8	8.66667	4.92161
__	__	-	11	0	2	4.33333	4.78423	16	0	0	5.33333	7.54247	0	0	0	0	0	61	0	0	20.3333	28.7557	13	3	0	5.33333	5.55778	0	0	0	0	0
__	__	__uncultured bacterium	3	0	0	1	1.41421	1	0	0	0.333333	0.471405	3	0	1	1.33333	1.24722	0	2	21	7.66667	9.46338	0	0	1	0.333333	0.471405	13	21	3	12.3333	7.36357
__Lachnospiraceae	__	__uncultured bacterium	1	2	1	1.33333	0.471405	0	0	4	1.33333	1.88562	1	8	2	3.66667	3.09121	2	8	13	7.66667	4.49691	2	2	0	1.33333	0.942809	2	12	1	5	4.96655
__	__	__uncultured bacterium	9	0	0	3	4.24264	0	0	0	0	0	23	0	36	19.6667	14.8847	0	3	0	1	1.41421	1	0	0	0.333333	0.471405	1	0	0	0.333333	0.471405
__Ruminococcaceae	__	__uncultured bacterium	25	0	0	8.33333	11.7851	2	0	0	0.666667	0.942809	52	0	14	22	21.9697	21	17	17	18.3333	1.88562	5	1	4	3.33333	1.69967	2	10	0	4	4.32049
__Lachnospiraceae	__	__uncultured bacterium	0	3	7	3.33333	2.86744	0	3	1	1.33333	1.24722	2	1	4	2.33333	1.24722	1	0	0	0.333333	0.471405	4	5	5	4.66667	0.471405	0	1	0	0.333333	0.471405
__Ruminococcaceae	__Flavonifractor	__uncultured bacterium	8	10	11	9.66667	1.24722	0	2	8	3.33333	3.39935	6	3	5	4.66667	1.24722	2	1	0	1	0.816497	1	3	4	2.66667	1.24722	1	6	2	3	2.16025
__Ruminococcaceae	__	__uncultured bacterium	2	0	0	0.666667	0.942809	0	0	39	13	18.3848	0	11	0	3.66667	5.18545	0	0	0	0	0	0	1	22	7.66667	10.1434	0	0	0	0	0
__Ruminococcaceae	__	__uncultured bacterium	0	0	0	0	0	0	2	0	0.666667	0.942809	6	0	3	3	2.44949	14	0	0	4.66667	6.59966	0	0	0	0	0	0	0	0	0	0
__	__	-	14	0	3	5.66667	6.01849	0	0	0	0	0	3	0	7	3.33333	2.86744	4	0	0	1.33333	1.88562	2	0	0	0.666667	0.942809	4	0	2	2	1.63299
__Lachnospiraceae	__	__uncultured bacterium	0	4	0	1.33333	1.88562	0	43	0	14.3333	20.2704	0	0	0	0	0	0	0	0	0	0	0	0	0	0	0	0	0	0	0	0
__Lachnospiraceae	__	__uncultured bacterium	1	18	7	8.66667	7.03957	0	0	6	2	2.82843	0	0	5	1.66667	2.35702	0	0	3	1	1.41421	1	0	3	1.33333	1.24722	2	16	0	6	7.11805
__	__	__uncultured bacterium	2	1	6	3	2.16025	3	0	12	5	5.09902	5	1	4	3.33333	1.69967	1	1	3	1.66667	0.942809	0	0	3	1	1.41421	3	0	0	1	1.41421
__"Porphyromonadaceae"	__Barnesiella	__uncultured bacterium	12	21	2	11.6667	7.7603	10	7	6	7.66667	1.69967	12	6	15	11	3.74166	24	26	5	18.3333	9.46338	4	7	1	4	2.44949	25	11	9	15	7.11805
__Lachnospiraceae	__	__uncultured bacterium	3	4	1	2.66667	1.24722	0	2	1	1	0.816497	1	0	3	1.33333	1.24722	5	0	4	3	2.16025	1	1	2	1.33333	0.471405	1	3	7	3.66667	2.49444
-	-	-	0	0	10	3.33333	4.71405	0	15	0	5	7.07107	0	0	0	0	0	0	0	0	0	0	5	6	0	3.66667	2.62467	1	0	0	0.333333	0.471405
__Lachnospiraceae	__	__uncultured bacterium	0	4	9	4.33333	3.68179	1	5	0	2	2.16025	2	4	3	3	0.816497	0	1	1	0.666667	0.471405	5	2	1	2.66667	1.69967	0	0	0	0	0
__Lachnospiraceae	__	__uncultured bacterium	1	0	0	0.333333	0.471405	2	0	4	2	1.63299	1	0	4	1.66667	1.69967	1	0	3	1.33333	1.24722	3	7	1	3.66667	2.49444	2	0	2	1.33333	0.942809
__Lachnospiraceae	__	__uncultured bacterium	4	1	0	1.66667	1.69967	0	1	3	1.33333	1.24722	0	8	2	3.33333	3.39935	1	0	1	0.666667	0.471405	20	0	0	6.66667	9.42809	2	4	4	3.33333	0.942809
__Erysipelotrichaceae	__Erysipelotrichaceae_incertae_sedis	__uncultured bacterium	15	4	2	7	5.71548	1	0	4	1.66667	1.69967	5	0	21	8.66667	8.95669	6	0	5	3.66667	2.62467	2	2	0	1.33333	0.942809	2	0	16	6	7.11805
__Lachnospiraceae	__	__uncultured bacterium	0	0	0	0	0	0	0	0	0	0	5	4	3	4	0.816497	1	8	6	5	2.94392	6	1	0	2.33333	2.62467	0	33	1	11.3333	15.3261
__Clostridiales_Incertae Sedis XIII	__Anaerovorax	__uncultured bacterium	0	9	1	3.33333	4.02768	1	2	3	2	0.816497	1	0	0	0.333333	0.471405	1	1	3	1.66667	0.942809	1	0	0	0.333333	0.471405	2	8	2	4	2.82843
__Ruminococcaceae	__	__uncultured bacterium	14	0	2	5.33333	6.18241	0	0	3	1	1.41421	1	0	0	0.333333	0.471405	0	0	1	0.333333	0.471405	1	2	1	1.33333	0.471405	1	2	1	1.33333	0.471405
__Coriobacteriaceae	__	__uncultured bacterium	3	3	1	2.33333	0.942809	2	0	5	2.33333	2.0548	3	0	6	3	2.44949	1	10	0	3.66667	4.49691	1	0	1	0.666667	0.471405	0	7	1	2.66667	3.09121
__Lachnospiraceae	__	__uncultured bacterium	1	0	1	0.666667	0.471405	0	0	8	2.66667	3.77124	0	0	0	0	0	11	0	0	3.66667	5.18545	10	1	0	3.66667	4.49691	0	0	0	0	0
__Streptococcaceae	__Streptococcus	__uncultured bacterium	3	3	11	5.66667	3.77124	4	1	4	3	1.41421	6	5	9	6.66667	1.69967	6	3	14	7.66667	4.6428	3	8	8	6.33333	2.35702	4	8	19	10.3333	6.3421
__Clostridiales_Incertae Sedis XIII	__Anaerovorax	__uncultured bacterium	4	14	4	7.33333	4.71405	1	2	5	2.66667	1.69967	2	1	0	1	0.816497	2	1	13	5.33333	5.4365	3	1	5	3	1.63299	3	10	3	5.33333	3.29983
__	__	__uncultured bacterium	1	0	0	0.333333	0.471405	0	0	0	0	0	4	0	12	5.33333	4.98888	25	1	1	9	11.3137	5	7	2	4.66667	2.0548	0	1	7	2.66667	3.09121
__Ruminococcaceae	__Clostridium IV	__uncultured bacterium	2	8	3	4.33333	2.62467	0	1	1	0.666667	0.471405	3	5	5	4.33333	0.942809	1	0	7	2.66667	3.09121	0	0	7	2.33333	3.29983	2	5	18	8.33333	6.94422
__Coriobacteriaceae	__	__uncultured bacterium	0	6	0	2	2.82843	0	0	0	0	0	2	2	3	2.33333	0.471405	1	1	0	0.666667	0.471405	0	0	0	0	0	0	2	0	0.666667	0.942809
__	__	__uncultured bacterium	0	0	3	1	1.41421	0	0	10	3.33333	4.71405	4	0	0	1.33333	1.88562	0	0	0	0	0	0	2	1	1	0.816497	0	0	0	0	0
__Clostridiales_Incertae Sedis XIII	__Anaerovorax	__uncultured bacterium	5	0	2	2.33333	2.0548	2	0	0	0.666667	0.942809	1	0	7	2.66667	3.09121	0	1	0	0.333333	0.471405	0	0	0	0	0	0	0	2	0.666667	0.942809
__Clostridiales_Incertae Sedis XIII	__Anaerovorax	__uncultured bacterium	3	1	1	1.66667	0.942809	0	1	0	0.333333	0.471405	1	0	1	0.666667	0.471405	0	1	0	0.333333	0.471405	2	3	0	1.66667	1.24722	0	1	0	0.333333	0.471405
__	__	__uncultured bacterium	0	1	0	0.333333	0.471405	6	3	0	3	2.44949	10	3	4	5.66667	3.09121	0	0	0	0	0	1	2	4	2.33333	1.24722	0	0	2	0.666667	0.942809
__"Rikenellaceae"	__Alistipes	__uncultured bacterium	0	5	2	2.33333	2.0548	0	1	1	0.666667	0.471405	4	3	13	6.66667	4.49691	3	16	1	6.66667	6.64998	0	5	0	1.66667	2.35702	0	0	0	0	0
__"Porphyromonadaceae"	__	__uncultured bacterium	9	7	6	7.33333	1.24722	6	0	5	3.66667	2.62467	11	0	9	6.66667	4.78423	7	0	0	2.33333	3.29983	1	0	3	1.33333	1.24722	2	7	4	4.33333	2.0548
__Ruminococcaceae	__	__uncultured bacterium	2	0	0	0.666667	0.942809	1	0	0	0.333333	0.471405	1	0	1	0.666667	0.471405	7	0	2	3	2.94392	3	1	0	1.33333	1.24722	2	1	0	1	0.816497
-	-	-	3	0	5	2.66667	2.0548	0	4	4	2.66667	1.88562	5	2	11	6	3.74166	0	3	1	1.33333	1.24722	1	7	3	3.66667	2.49444	8	0	0	2.66667	3.77124
__Lachnospiraceae	__	__uncultured bacterium	15	0	4	6.33333	6.3421	1	0	0	0.333333	0.471405	0	0	0	0	0	0	0	0	0	0	1	0	3	1.33333	1.24722	0	0	0	0	0
__Lachnospiraceae	__	__uncultured bacterium	1	0	4	1.66667	1.69967	1	0	0	0.333333	0.471405	0	1	2	1	0.816497	0	4	0	1.33333	1.88562	1	0	2	1	0.816497	0	0	3	1	1.41421
__"Porphyromonadaceae"	__Barnesiella	__uncultured bacterium	7	4	2	4.33333	2.0548	0	2	12	4.66667	5.24934	3	0	2	1.66667	1.24722	7	7	0	4.66667	3.29983	2	0	0	0.666667	0.942809	1	0	15	5.33333	6.84755
__Ruminococcaceae	__Oscillibacter	__uncultured bacterium	0	0	0	0	0	0	0	0	0	0	3	0	0	1	1.41421	3	0	0	1	1.41421	0	0	0	0	0	9	0	0	3	4.24264
__	__	__uncultured bacterium	0	0	0	0	0	0	0	0	0	0	0	0	0	0	0	8	0	0	2.66667	3.77124	0	0	0	0	0	6	0	0	2	2.82843
__Ruminococcaceae	__Acetivibrio	__uncultured bacterium	1	0	0	0.333333	0.471405	0	0	0	0	0	1	0	0	0.333333	0.471405	5	0	2	2.33333	2.0548	2	1	0	1	0.816497	1	11	5	5.66667	4.10961
__Lachnospiraceae	__	__uncultured bacterium	2	0	4	2	1.63299	0	1	3	1.33333	1.24722	1	0	0	0.333333	0.471405	0	0	1	0.333333	0.471405	2	0	1	1	0.816497	2	0	1	1	0.816497
__Ruminococcaceae	__	__uncultured bacterium	3	0	2	1.66667	1.24722	0	0	2	0.666667	0.942809	0	0	1	0.333333	0.471405	0	0	0	0	0	1	0	2	1	0.816497	2	0	0	0.666667	0.942809
__Ruminococcaceae	__Butyricicoccus	__uncultured bacterium	0	0	1	0.333333	0.471405	2	0	0	0.666667	0.942809	4	0	0	1.33333	1.88562	6	0	1	2.33333	2.62467	3	21	0	8	9.27362	9	0	0	3	4.24264
__Lachnospiraceae	__	__uncultured bacterium	0	0	5	1.66667	2.35702	0	0	0	0	0	5	0	0	1.66667	2.35702	1	0	4	1.66667	1.69967	0	1	5	2	2.16025	0	2	0	0.666667	0.942809
__Lachnospiraceae	__	__uncultured bacterium	0	0	4	1.33333	1.88562	4	0	3	2.33333	1.69967	0	0	1	0.333333	0.471405	0	0	2	0.666667	0.942809	0	0	0	0	0	0	0	0	0	0
__Ruminococcaceae	__	__uncultured bacterium	0	0	0	0	0	0	0	0	0	0	0	0	0	0	0	0	0	0	0	0	0	0	1	0.333333	0.471405	0	0	17	5.66667	8.01388
__Ruminococcaceae	__	__uncultured bacterium	1	0	1	0.666667	0.471405	0	0	1	0.333333	0.471405	1	3	0	1.33333	1.24722	1	2	1	1.33333	0.471405	0	0	0	0	0	1	0	1	0.666667	0.471405
__	__	__uncultured bacterium	0	0	0	0	0	1	0	0	0.333333	0.471405	2	0	0	0.666667	0.942809	5	2	2	3	1.41421	0	0	0	0	0	2	0	6	2.66667	2.49444
__	__	__uncultured bacterium	0	2	0	0.666667	0.942809	0	0	0	0	0	3	0	3	2	1.41421	0	0	1	0.333333	0.471405	0	3	1	1.33333	1.24722	1	0	9	3.33333	4.02768
__Lachnospiraceae	__	__uncultured bacterium	0	0	0	0	0	0	0	2	0.666667	0.942809	1	1	1	1	0	3	0	3	2	1.41421	5	2	2	3	1.41421	0	5	17	7.33333	7.13364
__Bacteroidaceae	__Bacteroides	__uncultured organism	0	1	0	0.333333	0.471405	0	0	1	0.333333	0.471405	0	0	0	0	0	42	5	0	15.6667	18.732	0	0	0	0	0	0	0	0	0	0
__Deferribacteraceae	__Mucispirillum	__uncultured bacterium	0	7	0	2.33333	3.29983	0	10	0	3.33333	4.71405	0	0	0	0	0	0	0	0	0	0	0	1	1	0.666667	0.471405	1	0	0	0.333333	0.471405
__Lachnospiraceae	__	__uncultured bacterium	0	0	0	0	0	0	0	0	0	0	16	0	0	5.33333	7.54247	0	0	0	0	0	0	0	0	0	0	0	0	0	0	0
__Ruminococcaceae	__Anaerotruncus	__uncultured bacterium	1	0	1	0.666667	0.471405	1	1	0	0.666667	0.471405	4	1	4	3	1.41421	1	0	1	0.666667	0.471405	5	1	13	6.33333	4.98888	1	2	2	1.66667	0.471405
__Lachnospiraceae	__	__uncultured bacterium	0	2	4	2	1.63299	2	0	0	0.666667	0.942809	1	4	2	2.33333	1.24722	1	0	7	2.66667	3.09121	0	0	0	0	0	1	2	0	1	0.816497
__Lachnospiraceae	__	__uncultured bacterium	0	0	0	0	0	2	0	1	1	0.816497	0	0	4	1.33333	1.88562	0	0	2	0.666667	0.942809	1	4	0	1.66667	1.69967	0	1	0	0.333333	0.471405
-	-	-	0	7	1	2.66667	3.09121	0	14	0	4.66667	6.59966	1	0	1	0.666667	0.471405	1	2	1	1.33333	0.471405	0	1	0	0.333333	0.471405	0	0	0	0	0
__Erysipelotrichaceae	__Allobaculum	__uncultured bacterium	0	3	0	1	1.41421	0	0	0	0	0	6	0	11	5.66667	4.49691	0	0	0	0	0	0	0	4	1.33333	1.88562	0	0	0	0	0
__	__	__uncultured bacterium	3	0	2	1.66667	1.24722	1	0	0	0.333333	0.471405	1	3	6	3.33333	2.0548	2	0	0	0.666667	0.942809	1	0	0	0.333333	0.471405	2	5	3	3.33333	1.24722
__Ruminococcaceae	__	__uncultured bacterium	1	0	1	0.666667	0.471405	0	0	0	0	0	4	0	3	2.33333	1.69967	0	1	0	0.333333	0.471405	2	0	0	0.666667	0.942809	2	1	5	2.66667	1.69967
__Lachnospiraceae	__Marvinbryantia	__uncultured bacterium	1	0	0	0.333333	0.471405	1	0	0	0.333333	0.471405	0	0	0	0	0	6	0	0	2	2.82843	4	0	0	1.33333	1.88562	2	0	0	0.666667	0.942809
__Lachnospiraceae	__	__uncultured bacterium	1	2	0	1	0.816497	7	0	0	2.33333	3.29983	0	0	0	0	0	0	0	0	0	0	2	1	3	2	0.816497	0	2	0	0.666667	0.942809
__Lachnospiraceae	__	__uncultured bacterium	5	1	0	2	2.16025	0	0	0	0	0	0	0	1	0.333333	0.471405	0	0	0	0	0	6	0	1	2.33333	2.62467	0	0	0	0	0
__Lachnospiraceae	__Clostridium XlVb	__uncultured bacterium	0	0	0	0	0	0	0	1	0.333333	0.471405	0	8	1	3	3.55903	0	0	0	0	0	0	1	1	0.666667	0.471405	1	0	1	0.666667	0.471405
__	__	__uncultured bacterium	0	0	0	0	0	0	0	0	0	0	0	0	0	0	0	2	14	0	5.33333	6.18241	0	0	0	0	0	0	0	0	0	0
__	__	__uncultured bacterium	0	0	2	0.666667	0.942809	0	0	0	0	0	5	9	0	4.66667	3.68179	1	0	0	0.333333	0.471405	1	1	0	0.666667	0.471405	0	0	0	0	0
__	__	__uncultured Firmicutes bacterium	2	0	6	2.66667	2.49444	0	0	51	17	24.0416	0	0	0	0	0	0	0	0	0	0	0	0	0	0	0	5	0	18	7.66667	7.58654
__Lachnospiraceae	__	__uncultured bacterium	3	4	2	3	0.816497	3	0	0	1	1.41421	0	0	0	0	0	0	0	1	0.333333	0.471405	0	2	0	0.666667	0.942809	0	0	1	0.333333	0.471405
__	__	__uncultured bacterium	1	0	2	1	0.816497	0	0	0	0	0	7	2	0	3	2.94392	0	1	1	0.666667	0.471405	0	2	0	0.666667	0.942809	1	2	0	1	0.816497
-	-	-	0	2	0	0.666667	0.942809	0	27	0	9	12.7279	0	0	0	0	0	0	0	0	0	0	0	0	0	0	0	0	0	0	0	0
__Ruminococcaceae	__	__uncultured bacterium	0	1	1	0.666667	0.471405	0	0	1	0.333333	0.471405	1	0	2	1	0.816497	3	0	0	1	1.41421	0	1	3	1.33333	1.24722	0	4	1	1.66667	1.69967
__"Porphyromonadaceae"	__Barnesiella	__uncultured bacterium	0	0	6	2	2.82843	0	5	1	2	2.16025	2	0	0	0.666667	0.942809	0	0	0	0	0	0	0	0	0	0	0	0	0	0	0
__"Porphyromonadaceae"	__Barnesiella	__uncultured bacterium	0	1	2	1	0.816497	0	0	0	0	0	1	0	0	0.333333	0.471405	0	1	0	0.333333	0.471405	0	0	3	1	1.41421	0	1	4	1.66667	1.69967
__	__	__uncultured bacterium	0	0	5	1.66667	2.35702	1	1	4	2	1.41421	1	0	1	0.666667	0.471405	0	0	0	0	0	2	0	0	0.666667	0.942809	2	1	4	2.33333	1.24722
__Enterococcaceae	__Enterococcus	-	1	1	0	0.666667	0.471405	0	0	0	0	0	0	0	0	0	0	4	3	0	2.33333	1.69967	0	0	0	0	0	1	7	3	3.66667	2.49444
__Planococcaceae	__	__uncultured bacterium	0	0	0	0	0	19	0	0	6.33333	8.95669	0	0	0	0	0	0	0	0	0	0	0	0	0	0	0	0	0	0	0	0
__Lachnospiraceae	__	__uncultured bacterium	0	0	1	0.333333	0.471405	0	0	0	0	0	0	0	0	0	0	0	0	3	1	1.41421	0	0	0	0	0	0	5	4	3	2.16025
__Coriobacteriaceae	__	__uncultured bacterium	1	0	0	0.333333	0.471405	0	1	1	0.666667	0.471405	0	0	0	0	0	2	0	0	0.666667	0.942809	1	1	1	1	0	0	0	6	2	2.82843
__	__	-	0	0	0	0	0	1	0	0	0.333333	0.471405	0	0	0	0	0	15	0	0	5	7.07107	0	0	0	0	0	0	0	0	0	0
